# Supplementary material for: Time-Resolved Human Kinome RNAi Screen Identifies a Network Regulating Mitotic-Events as Early Regulators of Cell Proliferation
Source: PLoS One. 2011 Jul 13;6(7):e22176. doi: 10.1371/journal.pone.0022176 (PMC3135613; doi:10.1371/journal.pone.0022176)
Supplement: Table S1 — Normalized cell index (CI) obtained after knockdown of 779 kinases (plates 1-10) and 80 cell cycle genes (plate 11) in the RTCA screen. PLK1, WEE1 and COPB2 siRNAs were included as targeting controls, while siAllStars was included as non-targeting control on each plate. The screen was performed in two biological replicates for every siRNA. Raw CI values obtained for every sample at every timepoint were normalized to the CI at 8h after transfection. (CSV) [file pone.0022176.s012.csv]

Plate 1	CatalogNumber M-003104-02	GeneSymbol AXL Plate 1	CatalogNumber M-008914-00	GeneSymbol AZU1 Plate 1	CatalogNumber M-004932-00	GeneSymbol BCKDK Plate 1	CatalogNumber M-003875-04	GeneSymbol BCR Plate 1	CatalogNumber M-005436-00	GeneSymbol BDKRB2 Plate 1	CatalogNumber M-003105-03	GeneSymbol BLK Plate 1	CatalogNumber M-020353-01	GeneSymbol BLNK Plate 1	CatalogNumber M-005071-00	GeneSymbol BMP2K Plate 1	CatalogNumber M-004933-03	GeneSymbol BMPR1A Plate 1	CatalogNumber M-004934-01	GeneSymbol BMPR1B Plate 1	CatalogNumber M-005309-02	GeneSymbol BMPR2 Plate 1	CatalogNumber M-003106-02	GeneSymbol BMX Plate 1	CatalogNumber M-003460-01	GeneSymbol BRAF Plate 1	CatalogNumber M-004935-01	GeneSymbol BRD2 Plate 1	CatalogNumber M-004938-01	GeneSymbol BRDT Plate 1	CatalogNumber M-003107-01	GeneSymbol BTK Plate 1	CatalogNumber M-004102-00	GeneSymbol BUB1 Plate 1	CatalogNumber M-004101-00	GeneSymbol BUB1B Plate 1	CatalogNumber M-005310-00	GeneSymbol TSSK4 Plate 1	CatalogNumber M-003108-01	GeneSymbol TP53RK Plate 1	CatalogNumber M-003754-01	GeneSymbol TRIB3 Plate 1	CatalogNumber M-007254-01	GeneSymbol AKD1 Plate 1	CatalogNumber M-018324-01	GeneSymbol C7orf16 Plate 1	CatalogNumber M-003633-01	GeneSymbol TRIB1 Plate 1	CatalogNumber M-006703-02
1.001 1.001 1 1.002 1 1.002 1.002 1 1 0.999 1.002 1 1.001 1.001 1.003 1.001 1.003 1 1 1 1.003 1.001 1 1 1.004 1 1.005 1.003 0.999 1.003 1.001 1.003 1 1.003 1.004 1.001 1.001 1.004 1.004 1.003 1 1.004 1.001 1.005 1.001 1.001 1.001 1 1.001 1.003 1.001 1.001 1.002 1.002 1.001 1.004 1 1.001 1.002 1.002 1 1.003 1.003 1 1 1.003 1 1.001 1 1.001 1 1 1.002 1 1 1 1.003 1 1.001 1 1.002 1.001 1 1 1 1.002 1 1…
1.007 1.008 0.999 1.016 0.999 1.023 1.013 1.005 0.999 0.992 1.013 1 1.009 1.009 1.027 1.01 1.025 0.997 0.999 0.999 1.026 1.013 1 0.998 1.031 0.999 1.046 1.023 0.995 1.022 1.011 1.03 1.001 1.025 1.035 1.007 1.011 1.041 1.034 1.023 0.999 1.032 1.014 1.042 1.009 1.007 1.011 1.003 1.013 1.025 1.01 1.016 1.016 1.021 1.013 1.038 1 1.008 1.02 1.019 0.997 1.032 1.025 1.001 0.998 1.025 1.002 1.009 0.998 1…
1.014 1.015 0.982 1.024 1.007 1.043 1.014 1.018 0.994 0.994 1.014 1.001 1.027 1.03 1.027 1.011 1.037 0.997 1.016 0.986 1.048 1.025 1.001 1 1.04 0.975 1.083 1.023 1.002 1.022 1.031 1.057 1.017 1.033 1.035 1.013 1.011 1.072 1.044 1.037 0.993 1.038 1.041 1.055 1.02 0.995 1.03 1.018 1.026 1.039 1.02 1.05 1.019 1.039 1.027 1.07 1.001 1.014 1.02 1.025 0.996 1.06 1.032 1.003 0.998 1.023 1.01 1.021 0.998…
1.022 1.015 0.977 1.033 1.008 1.05 1.014 1.017 0.989 0.992 1.014 1.017 1.045 1.047 1.037 1.01 1.04 0.999 1.022 0.975 1.069 1.036 1.018 1.01 1.052 0.977 1.095 1.043 1.001 1.031 1.031 1.067 1.008 1.044 1.048 1.015 1.012 1.071 1.058 1.05 0.983 1.054 1.067 1.069 1.045 0.991 1.041 1.031 1.039 1.054 1.02 1.062 1.033 1.055 1.058 1.07 1.027 1.019 1.03 1.033 1.013 1.087 1.041 1.014 0.997 1.024 1.019 1.032…
1.029 1.015 0.97 1.048 1.022 1.06 1.014 1.023 0.983 0.971 1.013 1.016 1.074 1.045 1.049 1.011 1.051 1.013 1.035 0.975 1.076 1.037 1.01 1.02 1.08 0.976 1.133 1.033 1.014 1.041 1.04 1.08 1.033 1.067 1.06 1.02 1.035 1.104 1.07 1.063 0.984 1.07 1.093 1.07 1.055 1.001 1.065 1.032 1.051 1.084 1.02 1.088 1.046 1.054 1.068 1.085 1.025 1.021 1.046 1.041 1.026 1.096 1.062 1.023 0.974 1.048 1.019 1.041 0.99…
1.036 1.015 0.969 1.063 1.02 1.083 1.014 1.028 0.978 0.98 0.989 1.016 1.081 1.045 1.06 1.029 1.062 1.026 1.042 0.97 1.087 1.037 1.02 1.022 1.078 0.951 1.131 1.046 1.014 1.05 1.047 1.093 1.049 1.067 1.063 1.012 1.033 1.102 1.084 1.062 0.984 1.091 1.103 1.07 1.077 0.999 1.086 1.032 1.058 1.091 1.021 1.103 1.047 1.073 1.08 1.103 1.024 1.035 1.056 1.049 1.023 1.11 1.06 1.012 0.974 1.046 1.02 1.043 0.…
1.043 1.015 0.953 1.069 1.02 1.091 1.014 1.026 0.977 0.964 0.983 1.016 1.09 1.045 1.07 1.044 1.063 1.026 1.043 0.965 1.109 1.039 1.018 1.033 1.08 0.951 1.131 1.043 1.019 1.06 1.038 1.107 1.064 1.077 1.076 1.014 1.035 1.101 1.097 1.076 0.984 1.104 1.125 1.07 1.097 0.999 1.084 1.032 1.072 1.098 1.046 1.137 1.047 1.08 1.08 1.117 1.024 1.041 1.065 1.067 1.023 1.123 1.06 1.001 0.951 1.046 1.042 1.067 …
1.051 1.015 0.954 1.054 1.02 1.101 1.014 1.022 0.973 0.964 0.982 1.014 1.11 1.046 1.072 1.043 1.063 1.024 1.05 0.958 1.108 1.051 1.018 1.042 1.091 0.941 1.131 1.043 1.012 1.07 1.029 1.119 1.064 1.086 1.091 1.02 1.044 1.103 1.11 1.083 0.984 1.119 1.138 1.07 1.109 0.999 1.086 1.032 1.071 1.105 1.044 1.15 1.047 1.088 1.082 1.099 1.022 1.054 1.075 1.067 1.023 1.136 1.071 1.002 0.954 1.045 1.049 1.064…
1.057 1.015 0.937 1.071 1.02 1.111 1.014 1.018 0.969 0.949 0.969 1.007 1.129 1.063 1.083 1.043 1.063 1.011 1.056 0.963 1.13 1.062 1.018 1.044 1.103 0.931 1.131 1.043 1.013 1.079 1.04 1.13 1.072 1.087 1.105 1.027 1.054 1.137 1.123 1.091 0.984 1.147 1.166 1.07 1.122 0.999 1.095 1.032 1.071 1.105 1.043 1.176 1.047 1.098 1.11 1.118 1.012 1.067 1.083 1.074 1.023 1.149 1.061 1.026 0.952 1.061 1.057 1.0…
1.065 1.015 0.931 1.07 1.02 1.121 1.013 1.028 0.974 0.949 0.971 1.011 1.148 1.053 1.093 1.044 1.063 0.998 1.057 0.959 1.129 1.061 1.018 1.068 1.103 0.928 1.131 1.043 1.013 1.081 1.03 1.133 1.086 1.088 1.12 1.042 1.054 1.134 1.135 1.104 0.984 1.153 1.178 1.07 1.143 0.999 1.105 1.032 1.085 1.105 1.043 1.191 1.047 1.113 1.107 1.132 1.027 1.079 1.093 1.083 1.025 1.163 1.06 1.012 0.93 1.071 1.058 1.06…
1.082 1.014 0.923 1.07 1.018 1.131 0.987 1.028 0.972 0.943 0.97 1.009 1.167 1.046 1.095 1.051 1.063 0.997 1.073 0.959 1.151 1.051 1.018 1.065 1.103 0.918 1.131 1.043 1.013 1.09 1.03 1.162 1.095 1.098 1.134 1.041 1.054 1.136 1.135 1.109 0.983 1.169 1.2 1.07 1.165 0.999 1.106 1.032 1.084 1.107 1.043 1.204 1.047 1.122 1.107 1.135 1.025 1.077 1.114 1.09 1.036 1.175 1.062 1.001 0.93 1.045 1.058 1.065 …
1.087 1.007 0.915 1.071 1.01 1.139 1.001 1.037 0.978 0.951 0.949 1.015 1.175 1.046 1.103 1.058 1.063 0.996 1.079 0.951 1.151 1.051 1.018 1.067 1.103 0.907 1.131 1.043 1.012 1.087 1.028 1.172 1.103 1.108 1.146 1.057 1.055 1.151 1.137 1.115 0.978 1.184 1.213 1.07 1.187 0.998 1.129 1.032 1.098 1.114 1.044 1.219 1.05 1.14 1.106 1.17 1.024 1.084 1.121 1.099 1.048 1.187 1.071 1.001 0.907 1.071 1.058 1.…
1.094 1 0.902 1.087 1.009 1.141 1.013 1.037 0.978 0.943 0.972 1.017 1.191 1.036 1.104 1.059 1.063 0.996 1.085 0.94 1.16 1.062 1.018 1.091 1.104 0.905 1.132 1.043 1 1.098 1.02 1.183 1.117 1.109 1.149 1.06 1.078 1.165 1.149 1.129 0.973 1.2 1.227 1.068 1.22 1.008 1.128 1.032 1.097 1.12 1.069 1.25 1.062 1.138 1.121 1.168 1.024 1.099 1.131 1.117 1.048 1.187 1.079 1.001 0.908 1.069 1.057 1.065 0.967 0.…
1.11 1 0.893 1.086 0.995 1.162 1.014 1.037 0.978 0.936 0.947 1.032 1.201 1.034 1.119 1.059 1.063 1.013 1.085 0.941 1.169 1.063 1.018 1.09 1.131 0.894 1.13 1.045 1.001 1.1 1.01 1.185 1.125 1.097 1.162 1.06 1.075 1.166 1.161 1.129 0.972 1.22 1.249 1.033 1.218 0.999 1.151 1.032 1.098 1.122 1.067 1.247 1.045 1.14 1.123 1.165 1.024 1.112 1.14 1.123 1.048 1.189 1.08 1.001 0.883 1.071 1.059 1.067 0.959 …
1.124 1 0.876 1.086 0.997 1.162 1.015 1.037 0.978 0.92 0.926 1.015 1.22 1.043 1.116 1.059 1.063 0.998 1.086 0.941 1.17 1.063 1.018 1.101 1.129 0.882 1.103 1.055 1.001 1.109 0.99 1.213 1.126 1.107 1.175 1.063 1.052 1.166 1.162 1.135 0.961 1.226 1.262 1.036 1.22 0.999 1.149 1.032 1.104 1.128 1.066 1.248 1.08 1.147 1.108 1.13 1.025 1.125 1.137 1.13 1.048 1.216 1.1 1.001 0.875 1.095 1.079 1.078 0.958…
1.123 1 0.869 1.086 0.999 1.171 0.999 1.032 0.979 0.92 0.928 1.016 1.22 1.035 1.116 1.059 1.061 0.997 1.101 0.941 1.169 1.063 1.018 1.111 1.13 0.871 1.105 1.064 0.993 1.118 0.991 1.211 1.132 1.085 1.176 1.07 1.052 1.17 1.162 1.142 0.96 1.233 1.29 1.036 1.243 0.998 1.15 1.032 1.109 1.12 1.068 1.281 1.078 1.138 1.107 1.133 1.023 1.138 1.149 1.131 1.048 1.214 1.1 1.001 0.865 1.093 1.077 1.086 0.958 …
1.124 1 0.855 1.085 1.022 1.181 1.013 1.037 0.983 0.914 0.927 1.015 1.239 1.028 1.116 1.058 1.049 0.995 1.102 0.94 1.147 1.061 1.018 1.111 1.155 0.861 1.106 1.064 0.987 1.118 0.99 1.21 1.134 1.086 1.176 1.068 1.043 1.218 1.162 1.155 0.943 1.24 1.299 1.036 1.242 0.989 1.173 1.032 1.11 1.127 1.092 1.311 1.078 1.147 1.107 1.133 0.998 1.15 1.157 1.131 1.048 1.216 1.119 1.001 0.865 1.095 1.077 1.063 0…
1.131 0.998 0.841 1.084 1.022 1.191 1.012 1.031 0.971 0.907 0.905 0.998 1.239 1.027 1.116 1.041 1.039 0.981 1.108 0.935 1.149 1.049 1.017 1.111 1.14 0.858 1.106 1.066 0.988 1.12 0.981 1.21 1.133 1.085 1.178 1.068 1.034 1.232 1.162 1.148 0.934 1.247 1.309 1.036 1.265 0.973 1.171 1.03 1.125 1.127 1.09 1.324 1.078 1.155 1.107 1.133 0.998 1.149 1.167 1.132 1.046 1.228 1.119 0.999 0.864 1.106 1.077 1.…
1.136 0.991 0.833 1.077 1.032 1.199 0.999 1.036 0.968 0.891 0.905 0.992 1.258 1.027 1.116 1.043 1.037 0.968 1.106 0.929 1.149 1.038 0.999 1.111 1.131 0.846 1.104 1.087 0.974 1.129 0.973 1.21 1.123 1.077 1.191 1.067 1.032 1.266 1.162 1.155 0.924 1.254 1.311 1.036 1.263 0.958 1.171 1.015 1.137 1.121 1.09 1.352 1.075 1.155 1.107 1.133 0.985 1.148 1.186 1.14 1.035 1.239 1.139 0.99 0.841 1.101 1.077 1…
1.121 0.985 0.816 1.07 1.04 1.2 0.988 1.036 0.967 0.876 0.883 0.967 1.256 1.007 1.116 1.042 1.011 0.968 1.114 0.924 1.149 1.037 1 1.111 1.157 0.823 1.078 1.063 0.962 1.137 0.971 1.21 1.125 1.077 1.204 1.061 1.009 1.264 1.162 1.147 0.918 1.254 1.339 1.036 1.264 0.949 1.171 1.001 1.136 1.121 1.09 1.381 1.061 1.157 1.108 1.133 0.964 1.157 1.186 1.146 1.023 1.242 1.137 0.989 0.841 1.091 1.077 1.09 0.…
1.123 0.983 0.809 1.07 1.018 1.2 0.987 1.036 0.967 0.871 0.885 0.951 1.256 0.99 1.116 1.025 1.011 0.968 1.114 0.92 1.149 1.036 1.001 1.111 1.155 0.802 1.079 1.064 0.97 1.138 0.962 1.212 1.125 1.084 1.204 1.055 1.009 1.266 1.161 1.141 0.907 1.255 1.362 1.036 1.264 0.931 1.17 1.021 1.136 1.121 1.092 1.407 1.048 1.164 1.106 1.13 0.951 1.164 1.205 1.129 1.021 1.269 1.137 0.973 0.817 1.118 1.077 1.088…
1.123 0.976 0.786 1.07 1.02 1.2 0.987 1.037 0.967 0.863 0.885 0.945 1.256 0.992 1.116 1.025 0.985 0.968 1.114 0.924 1.149 1.009 1 1.112 1.153 0.79 1.052 1.065 0.964 1.138 0.953 1.225 1.124 1.075 1.204 1.054 1 1.278 1.163 1.149 0.907 1.27 1.361 1.036 1.251 0.923 1.169 1.018 1.137 1.12 1.102 1.422 1.048 1.171 1.078 1.117 0.923 1.161 1.204 1.131 1.009 1.267 1.138 0.977 0.809 1.116 1.077 1.088 0.958 …
1.123 0.969 0.77 1.07 1.02 1.201 0.988 1.047 0.968 0.857 0.884 0.937 1.256 0.992 1.116 1.019 0.985 0.968 1.114 0.93 1.148 1.011 0.981 1.136 1.142 0.765 1.053 1.063 0.964 1.139 0.932 1.238 1.108 1.064 1.202 1.04 0.99 1.279 1.19 1.15 0.895 1.27 1.387 1.036 1.261 0.908 1.16 1.031 1.142 1.119 1.112 1.455 1.045 1.165 1.08 1.137 0.915 1.149 1.203 1.131 0.998 1.266 1.158 0.986 0.798 1.116 1.077 1.087 0.…
1.122 0.951 0.756 1.069 1.019 1.21 0.986 1.046 0.972 0.849 0.861 0.92 1.257 0.992 1.114 1.011 0.975 0.968 1.114 0.942 1.126 1.011 0.983 1.134 1.13 0.765 1.026 1.041 0.964 1.147 0.933 1.25 1.109 1.054 1.19 1.041 0.988 1.267 1.188 1.142 0.896 1.276 1.385 1.037 1.252 0.892 1.149 1.032 1.149 1.114 1.113 1.467 1.013 1.164 1.08 1.134 0.902 1.163 1.203 1.13 0.997 1.268 1.158 0.989 0.774 1.116 1.077 1.08…
1.116 0.936 0.757 1.062 1.021 1.221 0.958 1.045 0.973 0.843 0.863 0.913 1.275 0.992 1.105 1.011 0.962 0.968 1.114 0.942 1.14 1.009 0.984 1.134 1.131 0.756 1.027 1.043 0.964 1.157 0.925 1.262 1.11 1.044 1.178 1.04 0.979 1.28 1.188 1.142 0.896 1.282 1.384 1.035 1.241 0.877 1.149 1.032 1.162 1.123 1.113 1.493 1.016 1.172 1.08 1.131 0.876 1.161 1.203 1.113 0.997 1.297 1.166 1.004 0.774 1.116 1.077 1.…
1.109 0.937 0.74 1.065 1.044 1.23 0.96 1.042 0.98 0.836 0.862 0.898 1.254 0.99 1.095 1.011 0.96 0.968 1.115 0.947 1.127 0.999 0.992 1.133 1.142 0.745 1 1.043 0.963 1.159 0.914 1.263 1.127 1.042 1.19 1.041 0.969 1.295 1.188 1.141 0.896 1.284 1.386 1 1.24 0.867 1.149 1.032 1.156 1.128 1.113 1.509 1.016 1.193 1.08 1.096 0.876 1.149 1.204 1.114 0.995 1.322 1.175 1.001 0.766 1.116 1.077 1.113 0.938 0.…
1.108 0.931 0.735 1.062 1.043 1.241 0.96 1.041 0.978 0.827 0.84 0.884 1.257 0.984 1.104 1.001 0.949 0.968 1.122 0.952 1.118 1.014 1 1.135 1.154 0.743 1.002 1.043 0.95 1.167 0.906 1.263 1.125 1.02 1.204 1.057 0.968 1.296 1.188 1.141 0.896 1.3 1.412 1.002 1.254 0.859 1.149 1.032 1.149 1.136 1.113 1.542 1.016 1.216 1.08 1.12 0.865 1.164 1.224 1.116 0.985 1.322 1.177 1.003 0.777 1.116 1.077 1.111 0.9…
1.108 0.922 0.727 1.063 1.066 1.25 0.96 1.045 0.974 0.834 0.841 0.876 1.275 0.994 1.113 1.01 0.937 0.968 1.128 0.942 1.109 1.009 1 1.159 1.152 0.719 1.001 1.043 0.951 1.178 0.897 1.263 1.125 1.02 1.204 1.061 0.969 1.295 1.188 1.141 0.897 1.305 1.411 1.005 1.255 0.833 1.149 1.032 1.15 1.152 1.113 1.553 1.016 1.224 1.08 1.101 0.869 1.168 1.222 1.121 0.972 1.334 1.197 1.011 0.765 1.117 1.077 1.11 0.…
1.108 0.906 0.719 1.062 1.064 1.261 0.958 1.036 0.973 0.819 0.817 0.874 1.254 0.992 1.106 1.009 0.937 0.968 1.128 0.959 1.13 0.984 1 1.157 1.143 0.721 0.991 1.043 0.938 1.187 0.896 1.265 1.126 0.998 1.204 1.069 0.969 1.298 1.19 1.141 0.902 1.319 1.422 1.04 1.242 0.827 1.151 1.032 1.164 1.152 1.114 1.599 1.013 1.231 1.08 1.101 0.853 1.168 1.223 1.124 0.972 1.358 1.195 0.997 0.754 1.141 1.077 1.11 …
1.108 0.906 0.695 1.054 1.064 1.27 0.948 1.036 0.978 0.821 0.796 0.868 1.256 0.992 1.119 1.004 0.936 0.968 1.122 0.951 1.127 1.014 1 1.156 1.158 0.721 0.976 1.043 0.939 1.198 0.896 1.276 1.133 1 1.204 1.074 0.955 1.331 1.218 1.142 0.907 1.343 1.433 1.037 1.241 0.82 1.16 1.029 1.17 1.169 1.138 1.629 1.002 1.241 1.08 1.101 0.842 1.163 1.231 1.122 0.972 1.373 1.196 1.015 0.754 1.139 1.077 1.11 0.918…
1.107 0.9 0.681 1.062 1.065 1.281 0.933 1.036 0.978 0.821 0.798 0.86 1.256 0.99 1.116 1.002 0.937 0.97 1.115 0.953 1.118 0.996 1 1.156 1.157 0.721 0.949 1.045 0.939 1.206 0.895 1.289 1.14 1 1.204 1.075 0.968 1.328 1.199 1.156 0.907 1.347 1.435 1.036 1.241 0.818 1.172 1.018 1.181 1.19 1.138 1.66 1.018 1.26 1.081 1.078 0.83 1.168 1.24 1.113 0.972 1.401 1.218 1 0.755 1.139 1.077 1.112 0.92 0.876 1.0…
1.101 0.892 0.681 1.07 1.088 1.289 0.905 1.032 0.978 0.821 0.798 0.859 1.256 0.983 1.116 1.002 0.939 0.981 1.114 0.965 1.108 1.011 1 1.156 1.167 0.705 0.949 1.054 0.938 1.216 0.875 1.291 1.142 1 1.204 1.068 0.968 1.328 1.214 1.156 0.907 1.347 1.461 1.036 1.239 0.801 1.18 1.036 1.189 1.196 1.162 1.701 1.003 1.265 1.079 1.063 0.828 1.174 1.24 1.114 0.972 1.4 1.226 0.988 0.739 1.139 1.077 1.122 0.92…
1.094 0.875 0.665 1.07 1.087 1.3 0.907 1.027 0.979 0.82 0.798 0.852 1.256 0.985 1.115 0.995 0.948 0.966 1.099 0.959 1.107 0.995 1.001 1.158 1.18 0.708 0.938 1.065 0.933 1.216 0.877 1.302 1.158 1 1.204 1.068 0.968 1.328 1.214 1.162 0.907 1.342 1.46 1.036 1.231 0.802 1.169 1.032 1.196 1.197 1.161 1.747 1.001 1.275 1.05 1.067 0.818 1.176 1.24 1.114 0.972 1.427 1.244 0.976 0.729 1.141 1.077 1.132 0.9…
1.094 0.876 0.665 1.071 1.086 1.322 0.905 1.027 0.984 0.805 0.798 0.843 1.256 0.975 1.116 0.995 0.933 0.982 1.1 0.954 1.107 1.01 1.001 1.182 1.182 0.697 0.942 1.075 0.934 1.216 0.877 1.315 1.155 0.999 1.204 1.068 0.968 1.331 1.214 1.16 0.908 1.356 1.488 1.036 1.244 0.801 1.194 1.029 1.207 1.204 1.171 1.789 1.015 1.294 1.052 1.067 0.804 1.188 1.24 1.115 0.972 1.427 1.262 0.977 0.73 1.151 1.078 1.1…
1.094 0.859 0.658 1.079 1.086 1.32 0.894 1.027 0.989 0.807 0.798 0.836 1.256 0.974 1.132 0.995 0.936 0.994 1.1 0.965 1.107 1.011 1 1.18 1.193 0.688 0.925 1.086 0.926 1.216 0.877 1.317 1.14 0.976 1.204 1.068 0.968 1.344 1.214 1.168 0.919 1.355 1.496 1.036 1.243 0.794 1.192 1.015 1.215 1.212 1.182 1.814 1.016 1.301 1.071 1.067 0.779 1.174 1.24 1.132 0.972 1.456 1.272 1.003 0.721 1.162 1.086 1.133 0…
1.094 0.843 0.645 1.093 1.086 1.32 0.881 1.017 0.989 0.807 0.798 0.828 1.257 0.973 1.127 0.995 0.938 0.984 1.1 0.952 1.107 1.011 0.983 1.166 1.205 0.687 0.913 1.085 0.921 1.216 0.876 1.329 1.158 0.978 1.204 1.068 0.968 1.36 1.216 1.168 0.919 1.356 1.51 1.036 1.252 0.785 1.192 1.02 1.221 1.219 1.184 1.862 1.016 1.317 1.084 1.067 0.779 1.174 1.24 1.131 0.972 1.464 1.294 1.001 0.71 1.162 1.096 1.135…
1.094 0.838 0.644 1.101 1.086 1.32 0.88 1.018 0.988 0.797 0.798 0.821 1.276 0.955 1.113 0.995 0.962 0.998 1.1 0.953 1.107 1.013 0.991 1.177 1.208 0.683 0.901 1.062 0.928 1.216 0.868 1.341 1.157 0.978 1.204 1.068 0.968 1.361 1.243 1.168 0.924 1.362 1.52 1.036 1.262 0.778 1.192 1.021 1.228 1.228 1.208 1.904 1.016 1.343 1.081 1.067 0.754 1.161 1.24 1.141 0.971 1.48 1.313 1.001 0.707 1.162 1.095 1.14…
1.094 0.831 0.651 1.104 1.086 1.322 0.878 1.019 0.974 0.803 0.798 0.813 1.277 0.956 1.115 0.995 0.927 0.961 1.099 0.953 1.108 1.048 0.996 1.152 1.24 0.692 0.9 1.064 0.926 1.218 0.86 1.345 1.158 0.978 1.204 1.07 0.968 1.364 1.241 1.168 0.929 1.367 1.532 1.036 1.263 0.77 1.192 1.005 1.246 1.247 1.209 1.924 1.015 1.344 1.08 1.067 0.753 1.16 1.24 1.133 0.969 1.517 1.313 1.003 0.679 1.162 1.074 1.153 …
1.094 0.824 0.652 1.119 1.085 1.332 0.865 1.024 0.973 0.795 0.798 0.805 1.287 0.956 1.115 0.995 0.924 0.975 1.092 0.952 1.109 1.051 0.986 1.174 1.24 0.679 0.9 1.064 0.919 1.229 0.86 1.359 1.165 0.978 1.204 1.078 0.969 1.382 1.24 1.168 0.935 1.366 1.543 1.034 1.263 0.762 1.192 1.006 1.253 1.249 1.222 1.981 1.014 1.351 1.08 1.067 0.741 1.153 1.239 1.133 0.955 1.532 1.322 1.015 0.677 1.162 1.093 1.1…
1.093 0.811 0.647 1.138 1.09 1.343 0.848 1.028 0.979 0.791 0.798 0.796 1.294 0.956 1.117 0.995 0.942 1.001 1.082 0.954 1.104 1.03 0.985 1.21 1.236 0.673 0.901 1.065 0.914 1.237 0.858 1.37 1.176 0.978 1.205 1.081 0.967 1.395 1.244 1.168 0.941 1.374 1.566 1.041 1.262 0.75 1.192 1 1.257 1.24 1.229 2.05 1.021 1.365 1.08 1.067 0.727 1.148 1.243 1.13 0.945 1.532 1.335 1.031 0.69 1.163 1.119 1.159 0.938…
1.091 0.803 0.631 1.154 1.101 1.353 0.834 1.028 0.979 0.791 0.798 0.797 1.293 0.956 1.118 0.995 0.956 1 1.075 0.96 1.091 1.014 0.994 1.222 1.261 0.673 0.902 1.065 0.914 1.238 0.858 1.369 1.186 0.978 1.207 1.074 0.966 1.395 1.258 1.168 0.942 1.389 1.591 1.059 1.261 0.741 1.193 0.999 1.27 1.239 1.227 2.094 1.037 1.382 1.08 1.067 0.715 1.148 1.253 1.13 0.946 1.543 1.353 1.045 0.69 1.163 1.119 1.17 0…
1.098 0.8 0.619 1.168 1.11 1.364 0.826 1.027 0.979 0.792 0.798 0.795 1.295 0.956 1.113 0.995 0.964 1 1.07 0.967 1.088 1.014 1.002 1.228 1.29 0.675 0.896 1.064 0.913 1.235 0.858 1.371 1.185 0.979 1.2 1.067 0.972 1.394 1.27 1.168 0.939 1.4 1.616 1.072 1.266 0.735 1.192 1.001 1.282 1.244 1.235 2.132 1.049 1.397 1.08 1.067 0.703 1.149 1.26 1.131 0.943 1.567 1.378 1.052 0.687 1.162 1.117 1.183 0.941 0…
1.114 0.8 0.619 1.184 1.111 1.375 0.825 1.028 0.984 0.792 0.798 0.787 1.304 0.957 1.101 0.995 0.966 1.015 1.07 0.973 1.099 1.027 1.002 1.24 1.303 0.675 0.882 1.062 0.906 1.234 0.857 1.383 1.176 0.98 1.185 1.067 0.985 1.396 1.271 1.168 0.938 1.401 1.641 1.073 1.279 0.728 1.191 1.001 1.289 1.251 1.26 2.175 1.049 1.405 1.08 1.067 0.69 1.15 1.259 1.131 0.929 1.595 1.408 1.052 0.686 1.16 1.127 1.196 0…
1.124 0.797 0.622 1.199 1.108 1.38 0.828 1.026 0.992 0.792 0.798 0.781 1.315 0.956 1.091 0.994 0.957 1.029 1.072 0.976 1.109 1.039 1 1.248 1.312 0.674 0.873 1.068 0.901 1.238 0.86 1.401 1.173 0.975 1.173 1.069 0.987 1.387 1.263 1.168 0.944 1.396 1.665 1.068 1.286 0.715 1.195 1.001 1.296 1.259 1.278 2.22 1.047 1.413 1.08 1.067 0.68 1.149 1.261 1.13 0.919 1.612 1.434 1.051 0.688 1.166 1.135 1.201 0…
1.123 0.789 0.622 1.214 1.107 1.38 0.83 1.021 0.998 0.791 0.798 0.78 1.326 0.955 1.09 0.994 0.942 1.029 1.073 0.976 1.109 1.039 1 1.247 1.325 0.672 0.872 1.079 0.901 1.247 0.87 1.416 1.182 0.964 1.171 1.07 0.975 1.366 1.249 1.168 0.955 1.388 1.689 1.066 1.285 0.698 1.206 1.001 1.31 1.267 1.278 2.263 1.047 1.421 1.081 1.066 0.669 1.148 1.27 1.13 0.918 1.612 1.454 1.051 0.689 1.178 1.135 1.2 0.96 0…
1.125 0.784 0.621 1.232 1.111 1.382 0.823 1.017 1 0.794 0.798 0.782 1.33 0.959 1.096 0.997 0.939 1.025 1.067 0.976 1.107 1.036 1.001 1.249 1.339 0.678 0.875 1.086 0.902 1.26 0.88 1.42 1.189 0.954 1.18 1.066 0.969 1.367 1.239 1.168 0.963 1.383 1.715 1.075 1.288 0.684 1.218 1.001 1.322 1.274 1.277 2.308 1.046 1.43 1.08 1.068 0.65 1.151 1.281 1.133 0.921 1.611 1.47 1.05 0.684 1.187 1.137 1.204 0.956…
1.133 0.784 0.62 1.255 1.122 1.392 0.809 1.017 1 0.8 0.799 0.782 1.33 0.969 1.107 1.004 0.952 1.024 1.052 0.976 1.107 1.035 1.001 1.26 1.351 0.69 0.875 1.085 0.902 1.271 0.89 1.418 1.188 0.952 1.196 1.059 0.979 1.4 1.238 1.169 0.963 1.383 1.741 1.094 1.299 0.676 1.229 1.001 1.329 1.282 1.287 2.353 1.045 1.437 1.079 1.07 0.624 1.158 1.29 1.141 0.921 1.623 1.488 1.049 0.673 1.187 1.148 1.217 0.954 …
1.138 0.782 0.623 1.28 1.135 1.403 0.799 1.018 1.001 0.81 0.798 0.782 1.331 0.975 1.121 1.014 0.964 1.03 1.038 0.976 1.107 1.04 1 1.275 1.364 0.699 0.873 1.089 0.902 1.275 0.899 1.428 1.189 0.96 1.206 1.053 0.994 1.434 1.244 1.166 0.963 1.384 1.761 1.104 1.311 0.669 1.239 1.001 1.333 1.29 1.306 2.39 1.051 1.449 1.083 1.062 0.608 1.163 1.299 1.15 0.92 1.645 1.514 1.054 0.663 1.186 1.155 1.224 0.96…
1.136 0.774 0.632 1.304 1.148 1.412 0.799 1.017 1.006 0.818 0.797 0.781 1.339 0.974 1.133 1.022 0.964 1.044 1.03 0.976 1.105 1.052 0.999 1.287 1.377 0.7 0.872 1.1 0.902 1.274 0.909 1.457 1.196 0.973 1.206 1.053 1.005 1.451 1.257 1.159 0.969 1.384 1.774 1.103 1.322 0.661 1.25 1.001 1.339 1.298 1.33 2.418 1.068 1.465 1.096 1.044 0.608 1.163 1.308 1.158 0.92 1.672 1.545 1.066 0.662 1.188 1.154 1.223…
1.141 0.768 0.637 1.324 1.153 1.425 0.801 1.019 1.013 0.821 0.801 0.782 1.355 0.976 1.14 1.029 0.961 1.062 1.027 0.976 1.111 1.069 1.003 1.293 1.389 0.696 0.878 1.108 0.901 1.279 0.918 1.476 1.207 0.976 1.204 1.055 1.015 1.462 1.273 1.154 0.974 1.384 1.784 1.108 1.334 0.652 1.262 1.001 1.349 1.303 1.35 2.45 1.08 1.484 1.113 1.032 0.608 1.161 1.318 1.166 0.921 1.695 1.565 1.08 0.669 1.181 1.156 1.…
1.156 0.768 0.637 1.339 1.153 1.445 0.8 1.023 1.02 0.82 0.812 0.782 1.375 0.985 1.14 1.037 0.962 1.078 1.027 0.975 1.122 1.083 1.012 1.292 1.4 0.695 0.892 1.107 0.901 1.298 0.926 1.476 1.215 0.965 1.205 1.056 1.025 1.478 1.287 1.153 0.974 1.384 1.797 1.125 1.346 0.644 1.274 1.001 1.361 1.302 1.362 2.492 1.08 1.502 1.128 1.032 0.596 1.161 1.327 1.175 0.921 1.708 1.573 1.092 0.681 1.166 1.166 1.238…
1.17 0.769 0.637 1.356 1.155 1.468 0.801 1.029 1.022 0.823 0.824 0.782 1.387 0.995 1.139 1.046 0.961 1.087 1.027 0.977 1.129 1.088 1.019 1.295 1.419 0.701 0.901 1.11 0.904 1.322 0.941 1.476 1.219 0.955 1.203 1.052 1.036 1.496 1.294 1.157 0.973 1.384 1.809 1.139 1.352 0.636 1.279 1.001 1.376 1.303 1.372 2.541 1.077 1.515 1.136 1.033 0.58 1.164 1.336 1.183 0.92 1.719 1.591 1.106 0.688 1.168 1.176 1…
1.177 0.769 0.638 1.379 1.166 1.489 0.803 1.034 1.021 0.831 0.835 0.781 1.388 1.004 1.139 1.054 0.96 1.087 1.027 0.982 1.128 1.086 1.02 1.306 1.446 0.714 0.902 1.121 0.91 1.343 0.962 1.488 1.219 0.954 1.202 1.044 1.047 1.513 1.293 1.163 0.972 1.384 1.822 1.139 1.351 0.628 1.278 1.002 1.39 1.31 1.383 2.588 1.077 1.523 1.136 1.032 0.567 1.171 1.345 1.191 0.92 1.732 1.629 1.12 0.687 1.192 1.185 1.24…
1.184 0.769 0.634 1.404 1.18 1.504 0.796 1.037 1.025 0.836 0.845 0.782 1.385 1.012 1.138 1.061 0.965 1.084 1.03 0.991 1.131 1.096 1.017 1.319 1.469 0.721 0.9 1.13 0.915 1.357 0.974 1.506 1.221 0.957 1.209 1.041 1.058 1.527 1.297 1.17 0.974 1.384 1.834 1.136 1.354 0.619 1.282 1 1.4 1.323 1.395 2.617 1.078 1.534 1.133 1.037 0.56 1.175 1.355 1.199 0.921 1.747 1.67 1.125 0.69 1.212 1.198 1.245 1.019 …
1.192 0.769 0.625 1.427 1.192 1.513 0.782 1.036 1.036 0.835 0.855 0.782 1.385 1.021 1.137 1.068 0.979 1.083 1.037 1.002 1.143 1.122 1.015 1.33 1.482 0.72 0.9 1.131 0.915 1.365 0.974 1.521 1.229 0.957 1.224 1.047 1.069 1.541 1.31 1.177 0.979 1.384 1.847 1.136 1.365 0.611 1.294 0.998 1.406 1.339 1.407 2.629 1.078 1.55 1.132 1.053 0.559 1.175 1.365 1.207 0.921 1.76 1.7 1.123 0.7 1.213 1.218 1.244 1.…
1.196 0.769 0.623 1.451 1.198 1.525 0.772 1.038 1.046 0.837 0.867 0.781 1.385 1.03 1.141 1.08 0.989 1.088 1.044 1.015 1.149 1.146 1.023 1.342 1.491 0.724 0.899 1.126 0.914 1.381 0.974 1.525 1.237 0.956 1.234 1.059 1.079 1.566 1.325 1.184 0.987 1.384 1.858 1.137 1.378 0.603 1.301 1.005 1.414 1.349 1.419 2.653 1.077 1.569 1.138 1.074 0.562 1.177 1.371 1.216 0.92 1.772 1.722 1.133 0.714 1.208 1.235 …
1.195 0.769 0.631 1.475 1.197 1.545 0.772 1.042 1.052 0.843 0.879 0.78 1.384 1.039 1.153 1.096 0.989 1.102 1.045 1.027 1.148 1.158 1.041 1.355 1.503 0.737 0.898 1.124 0.914 1.41 0.983 1.523 1.244 0.955 1.232 1.073 1.09 1.601 1.338 1.191 0.998 1.384 1.868 1.137 1.388 0.595 1.301 1.022 1.426 1.35 1.431 2.698 1.076 1.586 1.151 1.093 0.563 1.184 1.37 1.224 0.918 1.783 1.741 1.16 0.727 1.208 1.245 1.2…
1.198 0.769 0.637 1.494 1.2 1.568 0.773 1.048 1.056 0.853 0.885 0.784 1.387 1.048 1.166 1.111 0.987 1.121 1.039 1.034 1.154 1.174 1.057 1.361 1.522 0.745 0.904 1.135 0.914 1.443 0.995 1.534 1.255 0.959 1.237 1.085 1.101 1.623 1.351 1.195 1.01 1.384 1.888 1.136 1.402 0.586 1.303 1.034 1.442 1.347 1.441 2.736 1.081 1.603 1.166 1.1 0.557 1.188 1.372 1.232 0.924 1.803 1.763 1.178 0.732 1.208 1.252 1.…
1.206 0.769 0.636 1.509 1.211 1.589 0.772 1.052 1.061 0.861 0.885 0.792 1.396 1.058 1.177 1.119 0.987 1.138 1.03 1.034 1.176 1.201 1.066 1.36 1.548 0.744 0.918 1.158 0.913 1.473 1.005 1.563 1.27 0.969 1.252 1.093 1.112 1.622 1.364 1.195 1.021 1.384 1.915 1.135 1.423 0.577 1.314 1.034 1.456 1.347 1.451 2.752 1.096 1.619 1.179 1.099 0.544 1.188 1.38 1.241 0.938 1.831 1.792 1.178 0.731 1.207 1.261 1…
1.211 0.769 0.638 1.527 1.223 1.603 0.778 1.057 1.068 0.864 0.887 0.798 1.408 1.063 1.188 1.125 0.987 1.143 1.029 1.034 1.196 1.224 1.074 1.363 1.571 0.747 0.926 1.173 0.916 1.499 1.014 1.58 1.287 0.983 1.263 1.096 1.122 1.622 1.377 1.194 1.03 1.383 1.931 1.141 1.449 0.573 1.326 1.032 1.463 1.348 1.469 2.759 1.115 1.637 1.194 1.105 0.535 1.189 1.395 1.248 0.948 1.852 1.822 1.177 0.734 1.212 1.275…
1.211 0.769 0.646 1.55 1.234 1.612 0.792 1.061 1.074 0.864 0.897 0.798 1.42 1.062 1.199 1.134 0.987 1.141 1.038 1.039 1.207 1.236 1.084 1.374 1.584 0.76 0.925 1.172 0.923 1.52 1.023 1.578 1.302 0.995 1.262 1.095 1.133 1.637 1.39 1.194 1.036 1.382 1.93 1.156 1.474 0.574 1.337 1.031 1.461 1.349 1.494 2.772 1.132 1.654 1.209 1.123 0.535 1.196 1.414 1.255 0.948 1.864 1.851 1.188 0.744 1.225 1.295 1.2…
1.212 0.769 0.652 1.574 1.246 1.626 0.801 1.066 1.076 0.866 0.911 0.797 1.42 1.065 1.212 1.141 0.987 1.151 1.041 1.049 1.214 1.251 1.089 1.387 1.594 0.768 0.929 1.173 0.927 1.533 1.033 1.586 1.319 1 1.265 1.097 1.144 1.662 1.404 1.195 1.039 1.386 1.931 1.177 1.486 0.57 1.348 1.032 1.467 1.346 1.509 2.794 1.14 1.671 1.216 1.134 0.537 1.203 1.43 1.267 0.945 1.882 1.88 1.209 0.759 1.233 1.312 1.296 …
1.219 0.769 0.652 1.597 1.258 1.647 0.8 1.071 1.076 0.873 0.923 0.796 1.41 1.073 1.224 1.149 0.987 1.181 1.033 1.06 1.223 1.276 1.088 1.399 1.607 0.767 0.942 1.184 0.928 1.542 1.043 1.614 1.335 0.999 1.279 1.105 1.155 1.694 1.417 1.195 1.038 1.394 1.943 1.196 1.486 0.561 1.36 1.033 1.487 1.338 1.509 2.824 1.138 1.687 1.215 1.133 0.537 1.208 1.44 1.285 0.943 1.911 1.91 1.235 0.771 1.233 1.322 1.30…
1.228 0.769 0.653 1.621 1.265 1.664 0.804 1.075 1.078 0.881 0.928 0.799 1.404 1.083 1.23 1.159 0.987 1.21 1.026 1.07 1.24 1.306 1.09 1.41 1.622 0.77 0.953 1.194 0.926 1.556 1.051 1.634 1.346 1.002 1.296 1.11 1.165 1.729 1.43 1.195 1.04 1.399 1.959 1.204 1.486 0.558 1.366 1.031 1.508 1.33 1.509 2.851 1.144 1.705 1.218 1.138 0.536 1.218 1.446 1.298 0.95 1.929 1.935 1.257 0.777 1.233 1.329 1.315 1.0…
1.236 0.769 0.66 1.645 1.266 1.673 0.819 1.079 1.083 0.888 0.927 0.805 1.412 1.092 1.23 1.175 0.987 1.225 1.026 1.076 1.262 1.334 1.099 1.421 1.636 0.783 0.954 1.194 0.925 1.576 1.06 1.634 1.353 1.013 1.31 1.11 1.174 1.763 1.442 1.195 1.045 1.398 1.973 1.203 1.496 0.567 1.365 1.029 1.522 1.323 1.52 2.867 1.161 1.722 1.232 1.156 0.536 1.231 1.453 1.305 0.963 1.929 1.955 1.27 0.776 1.234 1.338 1.31…
1.24 0.769 0.67 1.665 1.263 1.686 0.828 1.086 1.087 0.895 0.93 0.819 1.428 1.101 1.232 1.194 0.987 1.236 1.028 1.081 1.278 1.352 1.109 1.432 1.642 0.792 0.95 1.191 0.928 1.593 1.074 1.634 1.366 1.026 1.324 1.109 1.19 1.789 1.46 1.194 1.051 1.4 1.979 1.207 1.514 0.574 1.368 1.037 1.53 1.313 1.536 2.873 1.171 1.738 1.247 1.168 0.537 1.242 1.472 1.316 0.973 1.928 1.972 1.279 0.778 1.228 1.352 1.314 …
1.239 0.769 0.679 1.68 1.261 1.707 0.827 1.095 1.087 0.902 0.941 0.836 1.447 1.111 1.243 1.211 0.987 1.25 1.028 1.087 1.288 1.364 1.118 1.444 1.639 0.793 0.949 1.19 0.934 1.602 1.093 1.646 1.39 1.037 1.338 1.109 1.212 1.806 1.486 1.194 1.056 1.407 1.978 1.224 1.536 0.574 1.379 1.053 1.536 1.298 1.548 2.872 1.17 1.755 1.261 1.167 0.537 1.248 1.502 1.333 0.974 1.94 1.991 1.291 0.787 1.215 1.37 1.31…
1.242 0.768 0.682 1.698 1.267 1.724 0.83 1.105 1.088 0.91 0.953 0.845 1.466 1.116 1.258 1.22 0.987 1.267 1.028 1.091 1.302 1.383 1.126 1.455 1.649 0.79 0.955 1.195 0.941 1.615 1.11 1.663 1.413 1.047 1.353 1.109 1.231 1.818 1.515 1.196 1.063 1.414 1.98 1.243 1.559 0.573 1.391 1.066 1.545 1.281 1.554 2.875 1.174 1.773 1.274 1.17 0.536 1.257 1.521 1.347 0.97 1.962 2.012 1.308 0.806 1.211 1.392 1.317…
1.25 0.768 0.68 1.721 1.279 1.733 0.844 1.114 1.093 0.917 0.962 0.843 1.485 1.116 1.27 1.22 0.986 1.283 1.028 1.091 1.324 1.411 1.135 1.466 1.675 0.789 0.969 1.205 0.947 1.635 1.12 1.677 1.43 1.057 1.367 1.109 1.242 1.832 1.542 1.201 1.074 1.416 1.99 1.259 1.581 0.574 1.402 1.066 1.558 1.266 1.553 2.888 1.19 1.791 1.288 1.187 0.534 1.27 1.521 1.355 0.969 1.989 2.032 1.333 0.829 1.223 1.412 1.328 …
1.254 0.771 0.686 1.743 1.287 1.746 0.856 1.124 1.101 0.924 0.978 0.849 1.502 1.117 1.276 1.22 0.99 1.291 1.027 1.09 1.341 1.428 1.144 1.478 1.699 0.793 0.979 1.217 0.954 1.652 1.127 1.687 1.44 1.069 1.381 1.11 1.251 1.858 1.564 1.213 1.086 1.408 2.012 1.277 1.603 0.571 1.413 1.062 1.57 1.254 1.556 2.91 1.203 1.804 1.301 1.206 0.54 1.28 1.52 1.365 0.976 2.012 2.047 1.361 0.848 1.234 1.427 1.342 1…
1.253 0.779 0.701 1.759 1.287 1.767 0.856 1.134 1.113 0.93 1 0.866 1.519 1.126 1.275 1.226 1.002 1.29 1.027 1.09 1.349 1.427 1.153 1.489 1.71 0.805 0.979 1.228 0.96 1.661 1.136 1.699 1.447 1.081 1.396 1.11 1.262 1.893 1.577 1.227 1.098 1.393 2.038 1.295 1.625 0.562 1.425 1.06 1.577 1.246 1.567 2.939 1.203 1.812 1.314 1.222 0.553 1.28 1.529 1.381 0.99 2.025 2.057 1.387 0.859 1.234 1.436 1.355 1.11…
1.257 0.785 0.716 1.773 1.287 1.784 0.852 1.141 1.122 0.941 1.019 0.876 1.543 1.137 1.278 1.242 1.018 1.294 1.028 1.092 1.367 1.428 1.161 1.501 1.727 0.819 0.976 1.238 0.964 1.673 1.15 1.719 1.458 1.087 1.41 1.107 1.273 1.914 1.587 1.236 1.106 1.382 2.055 1.305 1.647 0.556 1.431 1.068 1.582 1.239 1.581 2.97 1.2 1.823 1.329 1.24 0.562 1.278 1.54 1.399 0.998 2.036 2.066 1.406 0.868 1.232 1.446 1.35…
1.272 0.785 0.724 1.787 1.297 1.794 0.851 1.145 1.128 0.955 1.03 0.875 1.572 1.147 1.289 1.267 1.032 1.308 1.029 1.097 1.399 1.441 1.17 1.512 1.754 0.831 0.974 1.249 0.965 1.693 1.169 1.748 1.475 1.087 1.424 1.1 1.282 1.913 1.599 1.236 1.112 1.38 2.056 1.304 1.67 0.556 1.431 1.085 1.588 1.232 1.593 3 1.2 1.84 1.344 1.259 0.563 1.277 1.549 1.415 0.997 2.049 2.076 1.418 0.879 1.231 1.457 1.357 1.11…
1.289 0.784 0.729 1.806 1.316 1.803 0.858 1.151 1.131 0.968 1.039 0.879 1.593 1.152 1.302 1.29 1.038 1.325 1.025 1.105 1.429 1.456 1.179 1.523 1.775 0.838 0.981 1.26 0.963 1.711 1.189 1.765 1.488 1.089 1.439 1.095 1.298 1.915 1.619 1.234 1.117 1.387 2.051 1.307 1.691 0.557 1.433 1.096 1.595 1.224 1.604 3.024 1.201 1.856 1.351 1.268 0.561 1.279 1.559 1.432 1.001 2.063 2.085 1.433 0.891 1.233 1.461…
1.303 0.784 0.737 1.829 1.339 1.814 0.873 1.161 1.131 0.976 1.049 0.895 1.602 1.151 1.314 1.307 1.037 1.34 1.017 1.111 1.449 1.469 1.188 1.533 1.787 0.839 0.995 1.27 0.963 1.722 1.208 1.765 1.495 1.099 1.453 1.094 1.32 1.933 1.646 1.233 1.122 1.395 2.049 1.323 1.712 0.557 1.443 1.095 1.602 1.216 1.615 3.039 1.201 1.865 1.35 1.266 0.561 1.279 1.569 1.449 1.014 2.076 2.094 1.457 0.902 1.233 1.46 1.…
1.318 0.784 0.745 1.854 1.357 1.821 0.881 1.169 1.13 0.981 1.062 0.911 1.612 1.152 1.325 1.318 1.041 1.354 1.013 1.114 1.472 1.484 1.196 1.547 1.804 0.836 1.005 1.281 0.965 1.729 1.227 1.765 1.505 1.113 1.467 1.096 1.339 1.945 1.669 1.236 1.128 1.397 2.056 1.344 1.739 0.557 1.457 1.098 1.608 1.209 1.628 3.05 1.201 1.871 1.354 1.271 0.56 1.276 1.574 1.462 1.024 2.089 2.107 1.486 0.913 1.231 1.466 …
1.333 0.784 0.753 1.878 1.366 1.82 0.88 1.174 1.129 0.987 1.074 0.919 1.629 1.16 1.336 1.326 1.055 1.368 1.014 1.113 1.504 1.508 1.204 1.561 1.83 0.835 1.005 1.292 0.971 1.738 1.246 1.777 1.521 1.125 1.482 1.096 1.35 1.944 1.683 1.243 1.133 1.389 2.07 1.363 1.773 0.558 1.469 1.113 1.615 1.201 1.641 3.064 1.202 1.878 1.369 1.288 0.559 1.27 1.574 1.471 1.025 2.102 2.126 1.512 0.924 1.23 1.486 1.407…
1.345 0.784 0.76 1.898 1.382 1.821 0.884 1.178 1.132 0.998 1.079 0.925 1.652 1.175 1.347 1.336 1.064 1.384 1.011 1.115 1.534 1.543 1.217 1.562 1.853 0.84 1.001 1.302 0.978 1.752 1.265 1.795 1.535 1.13 1.496 1.095 1.359 1.947 1.694 1.25 1.139 1.383 2.078 1.372 1.804 0.554 1.474 1.132 1.621 1.194 1.647 3.084 1.2 1.892 1.379 1.305 0.565 1.264 1.575 1.477 1.022 2.117 2.147 1.531 0.935 1.236 1.505 1.4…
1.353 0.784 0.766 1.914 1.406 1.83 0.899 1.182 1.138 1.013 1.079 0.932 1.672 1.193 1.358 1.352 1.063 1.399 1.002 1.12 1.555 1.584 1.235 1.549 1.866 0.852 1 1.313 0.984 1.771 1.284 1.81 1.543 1.129 1.51 1.093 1.369 1.962 1.707 1.256 1.144 1.382 2.077 1.372 1.826 0.546 1.474 1.148 1.628 1.187 1.646 3.112 1.198 1.91 1.378 1.32 0.578 1.263 1.583 1.484 1.022 2.131 2.167 1.542 0.946 1.248 1.515 1.418 1…
1.358 0.784 0.778 1.928 1.421 1.846 0.908 1.188 1.142 1.026 1.081 0.941 1.681 1.208 1.371 1.37 1.066 1.412 1 1.127 1.574 1.614 1.25 1.544 1.877 0.864 1.007 1.324 0.99 1.792 1.303 1.816 1.549 1.133 1.525 1.099 1.381 1.984 1.721 1.264 1.15 1.384 2.08 1.371 1.847 0.539 1.476 1.162 1.634 1.177 1.649 3.144 1.205 1.921 1.38 1.344 0.587 1.267 1.598 1.497 1.023 2.138 2.182 1.558 0.957 1.257 1.521 1.432 1…
1.364 0.785 0.793 1.944 1.42 1.867 0.907 1.197 1.141 1.033 1.092 0.949 1.68 1.216 1.384 1.387 1.078 1.425 1.007 1.133 1.594 1.628 1.259 1.555 1.889 0.876 1.021 1.334 0.997 1.812 1.322 1.814 1.556 1.145 1.54 1.113 1.392 2.002 1.734 1.271 1.155 1.384 2.093 1.371 1.869 0.539 1.487 1.177 1.64 1.162 1.66 3.174 1.222 1.92 1.393 1.378 0.587 1.274 1.617 1.514 1.024 2.137 2.192 1.583 0.968 1.258 1.53 1.44…
1.375 0.784 0.806 1.959 1.422 1.885 0.91 1.209 1.143 1.039 1.105 0.956 1.686 1.227 1.389 1.399 1.093 1.446 1.014 1.138 1.616 1.636 1.266 1.566 1.903 0.888 1.029 1.345 1.003 1.829 1.341 1.819 1.567 1.153 1.552 1.126 1.401 2.008 1.747 1.274 1.16 1.384 2.105 1.37 1.89 0.541 1.5 1.195 1.649 1.145 1.674 3.198 1.234 1.923 1.41 1.408 0.585 1.279 1.635 1.527 1.022 2.141 2.201 1.61 0.98 1.254 1.545 1.454 …
1.391 0.783 0.813 1.975 1.434 1.895 0.923 1.224 1.149 1.046 1.116 0.963 1.705 1.246 1.387 1.406 1.106 1.477 1.014 1.143 1.637 1.648 1.275 1.567 1.916 0.901 1.028 1.355 1.009 1.841 1.36 1.834 1.583 1.152 1.565 1.133 1.411 2.005 1.761 1.274 1.165 1.383 2.116 1.368 1.911 0.541 1.511 1.212 1.663 1.13 1.687 3.214 1.234 1.939 1.425 1.426 0.585 1.279 1.653 1.534 1.02 2.156 2.211 1.635 0.991 1.253 1.565 …
1.403 0.787 0.822 1.99 1.442 1.902 0.939 1.236 1.153 1.054 1.125 0.974 1.722 1.261 1.395 1.417 1.118 1.502 1.013 1.152 1.658 1.667 1.284 1.564 1.928 0.907 1.032 1.367 1.015 1.844 1.379 1.843 1.6 1.154 1.586 1.139 1.427 2.017 1.773 1.276 1.173 1.384 2.136 1.376 1.939 0.54 1.521 1.22 1.674 1.116 1.694 3.222 1.231 1.96 1.432 1.438 0.585 1.278 1.674 1.547 1.027 2.165 2.22 1.659 1.001 1.258 1.581 1.47…
1.41 0.795 0.837 2.006 1.441 1.911 0.952 1.245 1.153 1.061 1.134 0.991 1.73 1.269 1.419 1.433 1.13 1.517 1.013 1.163 1.679 1.692 1.293 1.565 1.94 0.906 1.045 1.379 1.021 1.842 1.398 1.841 1.616 1.164 1.616 1.147 1.45 2.05 1.784 1.283 1.184 1.385 2.164 1.393 1.973 0.54 1.532 1.219 1.681 1.101 1.694 3.222 1.231 1.978 1.432 1.452 0.583 1.279 1.695 1.571 1.041 2.164 2.228 1.684 1.011 1.27 1.589 1.489…
1.418 0.8 0.854 2.021 1.444 1.927 0.965 1.256 1.152 1.068 1.151 1.003 1.742 1.28 1.44 1.448 1.144 1.53 1.013 1.174 1.699 1.72 1.301 1.564 1.957 0.91 1.056 1.384 1.027 1.849 1.417 1.846 1.629 1.178 1.641 1.151 1.467 2.081 1.804 1.288 1.194 1.382 2.175 1.406 2.003 0.54 1.543 1.223 1.686 1.085 1.692 3.22 1.232 1.991 1.433 1.478 0.589 1.277 1.702 1.599 1.049 2.167 2.242 1.71 1.027 1.283 1.602 1.499 1…
1.433 0.799 0.869 2.035 1.455 1.948 0.978 1.27 1.152 1.074 1.173 1.011 1.762 1.299 1.45 1.456 1.158 1.545 1.013 1.18 1.718 1.746 1.31 1.563 1.983 0.922 1.057 1.383 1.034 1.868 1.436 1.86 1.637 1.19 1.656 1.15 1.477 2.098 1.832 1.289 1.2 1.374 2.162 1.407 2.025 0.54 1.554 1.238 1.693 1.069 1.69 3.219 1.232 1.999 1.445 1.513 0.602 1.271 1.692 1.625 1.048 2.18 2.262 1.735 1.05 1.295 1.622 1.509 1.18…
1.449 0.802 0.884 2.055 1.467 1.963 0.992 1.283 1.152 1.085 1.191 1.021 1.776 1.315 1.465 1.462 1.165 1.558 1.013 1.183 1.744 1.771 1.321 1.568 2.01 0.932 1.053 1.386 1.04 1.89 1.456 1.868 1.643 1.196 1.667 1.152 1.491 2.111 1.853 1.287 1.204 1.368 2.149 1.404 2.046 0.541 1.564 1.257 1.7 1.057 1.696 3.223 1.232 2.008 1.468 1.54 0.611 1.263 1.686 1.645 1.052 2.195 2.28 1.759 1.069 1.306 1.638 1.52…
1.463 0.81 0.899 2.078 1.476 1.972 1.006 1.293 1.151 1.1 1.201 1.037 1.776 1.324 1.488 1.469 1.164 1.571 1.013 1.182 1.776 1.795 1.339 1.581 2.036 0.932 1.052 1.397 1.046 1.91 1.475 1.866 1.651 1.197 1.68 1.159 1.513 2.127 1.865 1.287 1.21 1.367 2.148 1.404 2.07 0.541 1.575 1.273 1.706 1.05 1.709 3.236 1.232 2.019 1.498 1.555 0.61 1.256 1.694 1.66 1.066 2.208 2.29 1.782 1.079 1.317 1.647 1.547 1.…
1.478 0.816 0.914 2.1 1.493 1.988 1.017 1.3 1.154 1.112 1.215 1.05 1.772 1.331 1.508 1.481 1.168 1.593 1.013 1.184 1.805 1.827 1.358 1.588 2.061 0.93 1.058 1.408 1.052 1.929 1.494 1.875 1.66 1.195 1.7 1.166 1.533 2.143 1.883 1.288 1.215 1.371 2.152 1.404 2.087 0.54 1.586 1.288 1.713 1.041 1.717 3.259 1.232 2.019 1.515 1.577 0.612 1.251 1.707 1.68 1.075 2.222 2.295 1.814 1.093 1.33 1.66 1.572 1.2 …
1.492 0.816 0.929 2.115 1.517 2.019 1.029 1.305 1.16 1.118 1.237 1.057 1.77 1.34 1.519 1.497 1.181 1.624 1.013 1.189 1.826 1.867 1.377 1.586 2.086 0.93 1.07 1.418 1.058 1.949 1.513 1.902 1.668 1.194 1.728 1.173 1.544 2.158 1.91 1.289 1.221 1.378 2.152 1.404 2.098 0.539 1.597 1.303 1.72 1.026 1.717 3.289 1.232 2.008 1.514 1.611 0.624 1.251 1.716 1.705 1.074 2.236 2.295 1.852 1.116 1.343 1.679 1.59…
[truncated: 3,707 more columns]
