# Supplementary material for: Time-Resolved Human Kinome RNAi Screen Identifies a Network Regulating Mitotic-Events as Early Regulators of Cell Proliferation
Source: PLoS One. 2011 Jul 13;6(7):e22176. doi: 10.1371/journal.pone.0022176 (PMC3135613; doi:10.1371/journal.pone.0022176)
Supplement: Table S2 — Kinases and cell cycle genes showing constant cell-growth inhibiting effects in the RTCA screening. Annotation: Rack: The parent plate in the kinome (or cell cycle) library, plates 1-10 include kinases, and 11 contains cell cycle related genes. Well: The well position (A01-H12) on each 96-well microtitre plate. CatalogNumber: Catalog number of the siRNA in the library. GeneSymbol: Gene symbol annotation shipped along with the library. EntrezGeneID: Entrez GeneID. Accession: RefSeq accession number. Zscore: z-score of the siRNA knockdown sample. OfficialGeneSymbol: Current official HGNC Gene Symbol (May 2011). Identified in Ref 1. as inhibitor of … cell line(s): In which cell line(s) were the respective genes identified as cell-growth inhibitors in a shRNA dropout screen (Schlabach et al, Science 319, 620 (2008)) (see the main text for more details), ‘-’ indicates not significant in any of the cell lines, ‘Not Tested’ indicate the gene was not tested in the screening of reference. Identified as Inhibitor in the CTB Screening: Whether the siRNA identified as cell-growth inhibitors in the CTB screening (q<0.10), ‘-’ indicates not significant in the CTB screening. (XLS) [file pone.0022176.s013.xls]

## Sheet: SuppTable1 - Inhibitor
Rack	Well	CatalogNumber	GeneSymbol	EntrezGeneID	Accession	zscore	OfficialGeneSymbol	Identified in Ref 1. as inhibitor of ... cell line(s)	Identified as Inhibitor in the CTB Screening
Plate 8	A12	M-004647-00	PKN3	29941	NM_013355	-3.52266	PKN3	-	-
Plate 9	H12	M-003545-09	STK6	6790	NM_003600	-3.23023	AURKA	HCT116	q<0.10
Plate 11	E08	M-003252-01	CENPE	1062	NM_001813	-2.71608	CENPE	Not Tested	-
Plate 2	B01	M-019847-01	COPB2	9276	NM_004766	-2.56632	COPB2	Not Tested	q<0.10
Plate 6	F12	M-020064-00	MRC2	9902	NM_006039	-2.53142	MRC2	Not Tested	-
Plate 4	A06	M-004807-01	ERK8	225689	NM_139021	-2.49349	MAPK15	HMEC	-
Plate 6	E11	M-007684-01	MGC5601	80724	NM_025247	-2.49062	ACAD10	Not Tested	-
Plate 2	C02	M-003290-01	PLK1	5347	NM_005030	-2.4431	PLK1	DLD-1, HCC-1954, HCT116, HMEC	q<0.10
Plate 11	B12	M-003225-03	CDC20	991	NM_001255	-2.42402	CDC20	HMEC	-
Plate 9	E12	M-010230-00	SQSTM1	8878	NM_003900	-2.4239	SQSTM1	HMEC	-
Plate 10	A12	M-005386-01	TEX14	56155	NM_031272	-2.40839	TEX14	HCC-1954, HCT116	-
Plate 8	A10	M-006781-01	PKM2	5315	NM_002654	-2.37101	PKM2	HCC-1954, HCT116, HMEC	-
Plate 2	B02	M-005050-00	WEE1	7465	NM_003390	-2.33564	WEE1	HCC-1954, HCT116
Plate 1	C06	M-003101-01	ABL2	27	NM_005158	-2.3332	ABL2	-	-
Plate 7	D07	M-006796-00	PCK1	5105	NM_002591	-2.3329	PCK1	HCC-1954	-
Plate 11	F09	M-003283-01	ORC1L	4998	NM_004153	-2.18669	ORC1L	-	-
Plate 5	B12	M-006741-00	ITPK1	3705	NM_014216	-2.16718	ITPK1	-	-
Plate 5	H06	M-003576-01	MAP3K10	4294	NM_002446	-2.11254	MAP3K10	HMEC	-
Plate 7	H06	M-006776-03	PIK4CA	5297	NM_002650	-2.03806	PI4KA	HMEC	-
Plate 4	F11	M-003009-01	GSK3A	2931	NM_019884	-2.00083	GSK3A	-	-
