# Supplementary material for: Time-Resolved Human Kinome RNAi Screen Identifies a Network Regulating Mitotic-Events as Early Regulators of Cell Proliferation
Source: PLoS One. 2011 Jul 13;6(7):e22176. doi: 10.1371/journal.pone.0022176 (PMC3135613; doi:10.1371/journal.pone.0022176)
Supplement: Table S3 — Kinases and cell cycle genes showing constant cell-growth activating effects in the RTCA screening. Annotation: Rack: The parent plate in the kinome (or cell cycle) library, plates 1-10 include kinases, and 11 contains cell cycle related genes. Well: The well position (A01-H12) on each 96-well microtitre plate. CatalogNumber: Catalog number of the siRNA in the library. GeneSymbol: Gene symbol annotation shipped along with the library. EntrezGeneID: Entrez GeneID. Accession: RefSeq accession number. Zscore: z-score of the siRNA knockdown sample. OfficialGeneSymbol: Current official HGNC Gene Symbol (May 2011). Identified as activator in the CTB Screening: Whether the siRNA identified as cell-growth activators in the CTB screening (one-sided t-test with indicated p-values), ‘-’ indicates not significant in the CTB screening. (XLS) [file pone.0022176.s014.xls]

## Sheet: SuppTable 2 - Activator
Rack	Well	CatalogNumber	GeneSymbol	EntrezGeneID	Accession	zscore	officialGeneSymbol	Identified as activator in the CTB Screening
Plate 8	H10	M-003601-00	RAF1	5894	NM_002880	3.67062	RAF1	p<0.05
Plate 1	A06	M-009511-00	RAPGEF4	11069	NM_007023	3.56416	RAPGEF4	-
Plate 2	F04	M-004688-00	CDC2L5	8621	NM_003718	3.4034	CDK13	p<0.05
Plate 4	A09	M-005317-02	FASTK	10922	NM_006712	3.28646	FASTK	0.05<p<0.10
Plate 7	H08	M-003923-00	PIM1	5292	NM_002648	3.07184	PIM1	p<0.05
Plate 9	H09	M-003313-02	STK38L	23012	NM_015000	2.70484	STK38L	-
Plate 9	A04	M-003170-01	RET	5979	NM_000323	2.65889	RET	-
Plate 3	B10	M-007871-00	CXCL10	3627	NM_001565	2.58473	CXCL10	p<0.05
Plate 5	H10	M-003580-03	MAP3K14	9020	NM_003954	2.57048	MAP3K14	0.05<p<0.10
Plate 5	B07	M-004760-02	IRAK1	3654	NM_001569	2.52948	IRAK1	-
Plate 5	C11	M-006745-02	KHK	3795	NM_000221	2.4358	KHK	-
Plate 7	A08	M-006494-00	NME4	4833	NM_005009	2.39504	NME4	-
Plate 2	E05	M-007843-01	CCL4	6351	NM_002984	2.32714	CCL4	-
Plate 3	H04	M-003118-01	EPHA4	2043	NM_004438	2.30012	EPHA4	0.05<p<0.10
Plate 4	E09	M-010819-01	GCK	2645	NM_000162	2.26882	GCK	-
Plate 6	B12	M-003594-01	MAPK6	5597	NM_002748	2.26404	MAPK6	0.05<p<0.10
Plate 11	B05	M-003216-01	CCNG1	900	NM_004060	2.25175	CCNG1	p<0.05
Plate 3	E09	M-006720-00	DTYMK	1841	NM_012145	2.188	DTYMK	-
Plate 6	B04	M-003555-02	MAPK1	5594	NM_002745	2.16356	MAPK1	0.05<p<0.10
Plate 5	G11	M-003574-02	MAP2K4	6416	NM_003010	2.15889	MAP2K4	-
Plate 11	F12	M-003286-02	ORC4L	5000	NM_002552	2.07487	ORC4L	p<0.05
Plate 9	B06	M-003172-01	ROR2	4920	NM_004560	2.07107	ROR2	-
Plate 10	B08	M-006788-02	TK2	7084	NM_004614	2.06224	TK2	-
Plate 2	G05	M-008885-00	CDK5R2	8941	NM_003936	2.0348	CDK5R2	p<0.05
Plate 4	C07	M-005320-01	LRRK1	79705	NM_024652	2.014	LRRK1	0.05<p<0.10
