# Supplementary material for: Time-Resolved Human Kinome RNAi Screen Identifies a Network Regulating Mitotic-Events as Early Regulators of Cell Proliferation
Source: PLoS One. 2011 Jul 13;6(7):e22176. doi: 10.1371/journal.pone.0022176 (PMC3135613; doi:10.1371/journal.pone.0022176)
Supplement: Table S4 — Normalized cell index growth rate (CIGR) obtained after knockdown of 779 kinases (plates 1-10) and 80 cell cycle genes (plate 11) in the RTCA screen. PLK1, WEE1 and COPB2 siRNAs were included as targeting controls, while siAllStars was included as non-targeting control on each plate. The screen was performed in two biological replicates for every siRNA. Raw CI values obtained for every sample at every timepoint were transformed to CIGR values as described in Materials and Methods. (XLS) [file pone.0022176.s015.csv]

Plate 7	CatalogNumber M-003000-01	GeneSymbol AKT1 Plate 7	CatalogNumber M-003001-01	GeneSymbol AKT2 Plate 7	CatalogNumber M-003002-01	GeneSymbol AKT3 Plate 9	CatalogNumber M-003008-01	GeneSymbol MTOR Plate 9	CatalogNumber M-003009-01	GeneSymbol GSK3A Plate 9	CatalogNumber M-003010-03	GeneSymbol GSK3B Plate 11	CatalogNumber M-003012-04	GeneSymbol IGF1R Plate 11	CatalogNumber M-003014-01	GeneSymbol INSR Plate 11	CatalogNumber M-003015-01	GeneSymbol IRS1 Plate 15	CatalogNumber M-003017-01	GeneSymbol PDPK1 Plate 15	CatalogNumber M-003018-01	GeneSymbol PIK3CA Plate 15	CatalogNumber M-003019-02	GeneSymbol PIK3CB Plate 15	CatalogNumber M-003020-02	GeneSymbol PIK3R1 Plate 15	CatalogNumber M-003021-01	GeneSymbol PIK3R2 Plate 19	CatalogNumber M-003025-03	GeneSymbol RPS6KA1 Plate 19	CatalogNumber M-003026-01	GeneSymbol RPS6KA3 Plate 19	CatalogNumber M-003027-04	GeneSymbol SGK1 Plate 7	CatalogNumber M-003100-01	GeneSymbol ABL1 Plate 7	CatalogNumber M-003101-01	GeneSymbol ABL2 Plate 7	CatalogNumber M-003102-02	GeneSymbol TNK2 Plate 7	CatalogNumber M-003103-02	GeneSymbol ALK Plate 1	CatalogNumber M-003104-02	GeneSymbol AXL Plate 1	CatalogNumber M-003105-03	GeneSymbol BLK Plate 1	CatalogNumber M-003106-02	GeneSymbol BMX Plate 1	CatalogNumber M-003107-01
-0.774 -0.476 -0.352 -0.64 0.542 -0.858 -0.57 0.728 -0.445 1.507 -0.252 0.923 -0.276 1.97 -1.238 -1.056 -0.202 -0.763 -0.329 1.084 -0.592 0.442 0.551 -0.548 -0.948 -0.804 0.296 -0.852 0.747 1.142 0.529 0.571 1.324 -0.676 -0.566 -0.736 -0.804 1.094 -2.07 -0.811 -0.645 0.322 -0.761 0.667 1.091 -0.382 -1.312 -1.374 -0.322 0.896 0.753 1.191 -1.256 0.548 1.02 1.744 2.526 1.134 -1.393 1.526 -1.417 -0.2…
-0.716 -0.989 -1.982 -0.844 -1.24 -1.284 -1.068 0.884 -0.466 1.881 -0.298 0.937 -1.365 1.115 -1.042 -0.392 -0.396 -0.896 0.397 1.831 0.395 -0.525 0.721 -0.837 0.851 -1.109 0.597 0.91 0.932 -0.586 -0.62 0.515 -0.174 0.663 -0.621 -0.677 -0.662 -0.661 -1.497 -0.6 1.066 0.578 -0.597 0.51 -0.876 1.287 -0.716 -0.367 0.466 1.078 1.366 0.583 -1.069 -1.152 1.186 2.237 1.974 0.989 -1.026 0.851 -1.24 -0.241…
-0.461 -1.851 -0.433 -0.581 -0.789 -0.9 -0.468 0.744 0.233 0.961 0.75 -0.386 -0.388 1.549 -0.403 -1.213 0.389 -0.742 -1.231 0.558 -0.956 -0.377 0.374 0.976 -1.245 -1.391 0.592 0.647 -0.287 1.129 -1.019 1.157 0.822 0.888 0.634 -0.923 1.191 0.659 -2.292 -1.052 -0.813 -0.885 -0.842 0.498 0.231 -0.568 -1.336 -0.388 0.699 0.829 0.757 -0.814 -1.011 0.345 0.424 1.669 1.011 1.245 -1.305 1.326 -1.287 -0.4…
0.891 -0.708 0.193 -1.271 -1.754 -1.857 -1.133 1.666 -0.248 0.545 0.534 0.814 -0.317 1.484 -0.5 -0.637 0.644 -0.509 -0.307 2.029 -0.692 0.211 0.612 -0.527 0.604 -0.474 0.487 -0.264 -0.683 1.102 -1.281 0.446 0.959 0.41 -0.882 -0.606 -1.144 0.525 -0.869 -1.415 -0.929 1.14 -1.307 0.891 0.407 0.902 -0.32 0.501 0.687 1.306 0.327 -0.28 -1.093 -0.725 1.166 1.942 2.18 1.183 -1.204 1.283 -1.292 -0.337 0.6…
0.919 -0.832 -0.427 0.568 -1.198 -1.564 -0.483 0.649 -0.596 0.955 0.309 0.768 -0.414 -0.438 -0.656 -0.724 -0.725 -0.952 0.597 1.237 -0.553 0.366 1.176 0.662 0.77 -0.597 -0.584 -0.199 -0.824 1.372 -1.03 1.354 1.177 1.034 0.718 -0.541 0.599 0.614 -1.805 -1.483 1.085 -0.574 -1.077 1.338 -0.433 0.624 -0.437 -0.763 0.595 0.703 0.825 -0.105 -0.907 -0.998 0.844 1.15 0.732 1.023 -0.802 0.964 -1.002 0.184…
0.8 0.48 -0.054 -1.047 -0.644 -1.617 -0.548 1.217 0.842 0.846 0.71 0.847 -1.397 1.241 -0.572 -1.492 -0.669 -1.106 0.192 1.381 -0.792 0.831 0.161 -0.576 -1.107 -0.839 -0.416 0.583 0.289 -1.254 -0.841 0.502 0.71 0.154 0.602 0.848 0.358 0.261 -1.347 -1.023 -0.276 -0.352 -2.104 -0.088 -0.675 0.373 -0.532 0.811 0.52 2.138 1.043 0.576 -0.746 0.223 1.203 0.976 -0.801 2.047 -0.494 2.051 -0.563 0.588 0.89…
-0.678 0.261 -0.198 0.595 -1.754 -1.853 -1.696 1.498 0.305 0.804 -0.403 -0.389 -1.827 1.454 -1.411 0.726 -0.569 -0.427 -0.727 0.943 -1.753 0.49 1.026 1.219 -0.289 -0.885 -0.333 -0.638 -1.387 0.728 -0.786 0.986 0.979 0.643 -0.372 1.034 0.624 1.163 -0.648 -1.332 -1.369 -0.348 -0.679 0.906 0.296 0.41 -0.919 0.712 1.49 1.462 0.757 0.441 -0.416 0.75 0.756 -0.597 2.559 1.301 -1.314 0.895 -0.623 -0.462 …
0.744 -0.746 -0.845 0.549 -0.825 -1.561 -1.067 -0.491 0.21 1.218 -0.328 0.851 -1.258 -0.351 -0.679 -0.683 -0.532 -0.508 -0.233 1.776 -1.024 0.474 0.705 -1.247 -0.513 -0.366 -0.491 0.402 0.996 -0.661 -0.754 1.135 1.412 -0.385 -0.54 -0.434 -0.406 0.741 -1.767 -0.865 -1.426 -0.419 -1.678 1.201 0.983 0.335 -0.476 0.847 1.336 2.042 0.996 -0.956 -0.456 -0.192 0.828 0.827 -0.702 1.588 -1.201 1.521 -0.95…
-0.256 -0.085 -0.089 0.235 -1.639 -2.213 -0.165 0.409 0.977 0.834 0.513 -0.339 -0.316 -0.353 -0.543 -1.396 0.686 -0.487 -0.503 1.987 -0.948 0.353 0.585 0.643 0.595 -0.931 0.672 1.023 -0.506 -1.329 -0.803 0.957 0.655 1.01 0.786 -0.545 -0.356 0.637 -1.75 -0.386 0.728 0.804 -1.865 0.084 0.56 0.249 -0.554 1.04 0.94 0.824 -1.183 0.298 -0.601 -0.535 0.86 1.259 2.21 1.473 -0.76 0.942 -0.685 0.524 0.449 …
-1.933 0.463 0.965 0.954 -1.541 -2.203 -0.689 1.151 0.191 1.028 -1.192 0.793 -0.319 1.554 -0.523 0.643 0.643 -0.555 -0.624 1.912 -1.018 0.869 0.381 -0.796 0.853 -0.465 -0.596 0.594 0.66 1.268 -0.769 1.05 1.667 -0.618 0.944 0.765 -0.43 1.435 -1.63 -0.966 0.644 -0.254 -2.045 1.107 0.602 -0.071 -0.718 1.143 0.905 2.336 1.023 -0.93 -0.339 0.389 0.481 0.474 0.1 1.192 -0.401 1.207 0.687 0.306 0.666 0.2…
-0.592 -0.759 -0.495 -0.624 -0.935 -1.413 0.284 1.315 0.099 0.874 0.394 0.643 -0.978 -1.354 -0.23 -0.253 -0.278 0.635 -0.651 1.171 -1.458 -0.574 0.94 -0.849 -0.427 -1.35 0.5 0.898 1.051 -0.476 -1.472 1.01 0.888 0.295 0.316 -0.583 0.412 1.063 -0.721 -1.242 -1.604 -0.373 -0.33 0.883 0.773 1.176 0.645 1.161 0.093 1.435 -0.711 0.8 -0.509 1.558 0.597 0.663 -0.462 1.852 -1.189 1.7 -0.611 -0.158 -0.417 …
0.258 1.39 -0.64 0.372 -1.566 -1.363 -1.493 1.019 -0.687 1.112 -0.112 -0.143 -1.456 -0.121 -0.694 -1.37 0.781 -0.654 -0.817 2.352 -0.803 1.06 -0.604 -0.397 0.832 -1.029 0.645 0.489 0.112 -1.378 0.611 0.748 1.689 1.243 0.651 1.058 0.47 1.183 -0.824 -0.937 0.993 0.891 -0.846 0.801 1.136 -0.645 0.807 0.961 0.368 1.2 -0.746 -0.429 -0.563 0.165 1.246 2.187 0.385 2.069 -1.713 -0.671 -0.831 0.689 1.006 …
-0.531 1.624 -0.507 -0.855 -1.725 -0.659 -0.735 1.145 0.701 1.288 0.858 0.737 -0.168 -0.176 -0.748 0.168 0.156 -1.103 -0.855 1.421 -0.984 1.391 1.168 -1.477 -1.178 -0.269 0.932 0.639 0.501 -0.67 -1.169 1.448 1.206 1.133 0.785 -1.026 0.839 0.702 -0.487 0.389 -0.867 -1.468 -1.55 1.184 1.61 0.765 0.721 1.052 0.58 0.816 -0.852 -0.343 -1.249 -0.524 0.577 0.606 0.855 1.868 -1.109 0.795 0.502 0.298 1.78…
-1.165 1.13 -0.635 0.536 -1.641 -1.709 -0.736 0.98 -0.314 0.285 0.752 -1.238 -0.753 -1.221 0.687 0.072 -0.584 -0.929 -1.582 0.584 -0.685 0.687 0.345 -1.199 -0.057 -0.758 0.483 -0.817 0.393 -1.38 -0.656 1.529 1.045 0.542 0.961 -1.047 0.76 1.716 0.971 0.54 -1.275 -0.948 -1.509 1.12 0.919 -1.651 1.136 1.5 1.056 1.325 -1.603 0.442 -0.291 0.311 0.926 -0.458 0.726 1.671 -1.424 0.73 0.565 0.506 0.456 -1…
-0.6 1.413 -0.981 0.885 -1.586 -1.277 -0.502 0.668 0.547 1.284 0.994 -0.788 0.121 0.121 0.318 -0.711 1.053 -0.784 -0.973 0.773 -0.732 -0.346 0.769 -0.809 -0.596 -0.379 -0.18 0.238 0.693 -0.236 -1.215 1.818 1.163 -0.992 0.725 1.274 0.605 1.05 -0.651 0.727 -0.538 0.293 -1.239 0.79 1.182 -0.36 0.347 1.003 0.867 0.771 -0.704 -1.048 -1.546 -0.892 0.397 -0.678 -0.33 1.019 -1.065 1.41 -1.021 0.889 -0.72…
-2.222 0.272 -0.311 0.482 -1.376 -1.097 -0.829 1.235 0.597 0.653 -1.008 -0.633 -2.146 -1.477 0.306 0.306 0.318 -1.061 -0.57 0.366 -1.017 0.616 0.438 -0.957 -0.523 -0.345 -0.708 1.221 0.65 -0.606 -0.389 2.241 0.649 0.811 0.556 0.437 0.757 0.805 -0.581 1.305 -0.575 0.105 -0.966 1.174 0.966 0.384 0.824 1.364 0.746 0.982 -0.408 -0.894 -1.283 -0.814 0.426 0.751 -1.485 1.54 -1.278 -0.279 -0.454 -0.213 …
-1.561 1.874 0.285 0.695 -1.885 -0.89 -0.708 0.813 0.83 0.501 1.047 -0.946 -0.704 0.235 0.854 0.273 0.273 -1.077 -0.185 0.826 -1.128 -0.605 1.216 -1.206 -1.344 -0.422 0.848 0.749 0.605 -0.937 -1.154 1.385 0.821 0.753 0.758 -0.393 0.95 0.647 1.629 0.152 -0.36 0.383 -1.203 0.746 1.254 -0.301 1.746 0.786 0.459 0.661 -0.497 0.775 -0.52 -0.546 -0.322 -1.365 -2.133 1.284 -1.426 1.426 0.492 0.894 0.465 …
-2.003 1.308 0.872 0.158 -0.735 -1.514 -1.638 1.261 0.648 1.443 0.623 0.259 0.281 -1.457 0.145 0.147 0.164 0.603 -1.089 -0.723 -0.691 0.844 0.881 -0.959 -0.92 -0.396 0.325 1.077 1.002 -1.136 -0.88 1.579 0.678 -1.153 0.728 0.924 0.896 1.556 -0.481 0.732 -0.541 -1.019 -1.672 0.91 0.747 -0.772 1.175 0.752 1.596 -0.262 -1.286 0.545 -0.712 -0.381 1.149 -0.884 -0.105 0.813 -1.072 0.699 0.431 0.158 0.78…
-1.962 0.876 0.637 0.831 -1.3 -1.058 -1.007 1.116 -0.552 0.137 1.554 0.145 -1.877 1.476 0.992 -0.978 0.688 -0.586 -0.6 -0.912 -0.619 -0.714 0.527 -1.222 -0.6 -0.762 0.522 1.066 0.3 -0.643 -1.124 0.981 0.538 0.355 1.083 0.771 0.282 1.624 -1.692 0.208 -1.506 0.452 1.771 0.353 0.399 0.663 0.776 1.211 0.676 0.73 -0.754 -0.877 -0.858 0.125 0.222 -1.455 -1.872 0.709 -0.336 0.821 0.71 1.071 0.344 -1.241…
-1.321 0.966 0.627 1.129 -1.692 -0.764 -0.887 1.254 0.332 0.898 0.825 -0.11 -0.11 1.445 -0.121 -1.061 -0.13 -0.686 -1.236 0.393 0.467 0.831 -0.499 -1.527 -1.038 0.444 0.374 0.854 -0.598 -0.921 -1.226 1.501 0.975 -0.569 1.031 0.529 0.306 1.847 0.599 1.265 -1.263 -0.912 -1.561 -0.401 -0.13 0.539 0.914 -0.451 0.852 0.258 -1.446 -0.837 -1.219 -0.177 0.523 -0.993 0.706 1.017 -0.486 -0.342 -0.379 0.886…
-1.228 -0.702 0.66 0.447 -1.234 -1.234 -1.202 1.56 -0.127 1.041 1.401 -1.326 -1.397 -0.212 0.921 -0.12 1.333 1.066 -1.541 -1.14 -0.726 0.393 1.353 -0.815 -0.899 0.517 0.951 0.558 0.624 -0.965 -0.542 1.619 1.283 -0.356 1.061 0.776 -0.381 0.475 -1.156 -1.056 -0.944 0.525 0.88 0.296 -0.505 -1.223 0.648 0.306 0.548 1.361 -1.101 -1.522 0.302 1.012 -0.825 -2.018 0.48 1.085 0.212 1.72 -0.835 -0.326 -0.2…
-1.587 1.551 0.887 0.079 -1.575 -1.254 -0.507 1.269 0.265 0.828 0.691 -1.029 -0.296 1.336 -0.275 -0.263 -0.278 0.97 -1.353 -1.252 1.343 -0.285 0.184 -0.652 -0.666 0.315 1.065 0.636 -0.817 -1.159 -0.999 1.874 1.044 0.424 0.839 0.397 0.625 1.293 -1.23 1.414 -1.096 0.454 -2.566 -1.042 -0.236 -0.646 0.102 0.637 0.52 0.843 -0.92 -1.198 1.273 0.841 0.573 -0.868 -2.13 0.236 -0.679 1.011 0.3 0.608 0.359 …
-0.797 0.347 0.686 0.309 -0.685 -1.254 -1.484 1.58 -0.578 -0.567 0.566 0.824 -0.505 -0.505 0.652 0.747 0.752 -0.673 -1.533 -1.418 1.073 0.266 0.713 -1.771 -0.629 1.073 0.569 1.089 0.666 -1.198 -1.256 2.008 0.806 -0.427 0.741 0.439 -0.417 1.105 -1.47 0.376 -1.088 -1.25 -1.337 0.302 -0.704 -1.321 1.187 0.698 1.03 -0.753 -1.38 -0.61 -0.556 0.81 -0.936 -1.133 -0.977 1.212 0.511 0.323 0.585 0.886 -0.7…
-0.813 -0.35 0.668 0.697 -1.317 -1.463 -0.735 0.771 0.386 -0.716 0.363 0.619 -0.716 -0.716 -0.503 0.414 -0.346 0.309 -1.067 -1.76 -0.212 -0.861 0.96 -0.374 -0.601 0.373 0.227 0.894 0.854 -1.452 -0.41 0.6 0.391 0.77 0.746 0.34 0.238 0.651 0.438 1.051 -1.042 0.845 -1.424 -0.641 -1.147 0.166 0.467 0.6 -0.379 -0.119 -1.473 -1.03 -0.353 1.193 -0.374 -2.112 -0.52 0.954 0.539 0.671 0.371 1.778 -0.551 -1…
-0.986 -0.314 0.664 0.822 -0.926 -1.198 -0.846 1.63 -0.117 0.144 1.727 -0.392 -0.97 -0.97 1.034 0.6 -0.698 1.398 -1.129 -1.803 -0.935 -0.833 0.544 -0.995 0.565 0.521 0.862 0.805 0.626 -0.681 -1.78 2.259 -1.68 0.222 0.69 0.929 0.747 1.138 0.369 2.057 -0.564 -1.181 0.763 0.674 -0.296 -0.874 0.527 -0.045 -0.73 -0.23 -1.071 -1.91 0.682 1.075 0.923 -1.326 1.128 0.812 -0.338 1.883 0.593 -0.331 -0.806 -…
1.562 0.658 -0.521 1.397 -0.827 -0.965 -1.801 1.37 1.268 1.629 1.158 0.383 -1.094 0.94 -0.624 0.469 1.302 0.727 -0.451 -1.548 0.53 -0.186 0.912 -1.551 -1.415 0.337 0.929 0.71 -0.406 -1.232 -0.679 1.619 1.414 -0.925 1.16 0.876 0.15 0.977 -1.819 -0.078 -0.76 0.48 -1.612 0.526 0.447 -0.79 0.239 -0.437 0.806 -0.563 -1.055 -1.716 0.412 1.164 -0.887 -0.72 -1.868 0.739 0.313 0.319 0.309 0.748 -0.418 -2.…
-1.656 -0.528 0.565 0.278 -1.106 -0.948 -0.045 1.786 0.071 1.054 0.703 0.626 -0.934 -0.934 -0.548 -0.588 1.009 0.794 -1.522 -1.001 0.975 -0.135 0.594 -0.941 0.552 -1.142 0.806 0.729 -0.658 -1.545 -1.129 0.877 0.298 -0.248 1.263 0.402 0.128 1.819 -1.371 0.13 -0.9 0.487 -2.664 -0.513 -0.455 -0.69 0.486 -0.696 -0.414 0.217 -0.679 -1.42 -0.289 1.488 -0.102 -0.94 -0.575 1.715 0.574 0.918 0.682 -0.485 …
-0.514 0.846 -0.347 0.417 -0.878 -0.839 -1.067 0.856 0.416 -0.639 0.999 0.594 -2.474 -1.096 0.246 0.385 -0.595 0.818 -0.724 -0.731 0.817 -0.467 0.812 -1.297 -0.427 1.303 0.863 0.648 0.47 -1.386 -1.49 -0.946 0.491 -0.283 1.033 0.752 -0.594 1.304 -0.717 -0.561 -1.655 0.817 -0.975 -0.983 -0.556 -0.585 -0.317 -0.801 0.48 -0.499 -0.576 -1.398 -0.199 0.715 -0.132 -0.497 1.786 1.131 -0.027 0.735 -0.606 …
-0.36 -0.835 -0.376 -0.448 -0.722 -0.537 -1.563 1.77 0.632 -0.08 0.886 0.509 0.915 -1.103 0.327 0.48 0.42 0.314 -0.469 -0.411 -0.549 -0.598 0.565 -1.317 -0.753 -0.533 -0.629 0.501 0.448 -1.242 -1.625 2.006 0.938 -0.448 1.093 0.505 -0.526 1.55 0.101 -0.49 -0.488 -0.889 -1.585 -0.305 -0.741 -0.714 0.632 -0.478 -0.841 0.487 -0.679 -1.384 0.356 0.651 -0.432 0.943 -0.968 0.79 -0.292 0.672 -0.587 1.22 …
-0.336 -0.174 -0.603 0.542 -1.048 -1.352 -0.801 1.617 -0.158 0.619 0.673 0.495 -2.231 1.097 -0.455 -0.492 0.531 0.596 -0.723 -0.68 0.722 -0.619 0.927 -0.645 -0.446 0.264 0.983 0.223 0.424 -0.92 -1.313 1.827 0.555 -1.209 0.673 1.141 0.966 -0.547 -1.469 -0.217 -1.344 0.422 -1.076 0.311 0.244 -0.761 -0.139 0.681 -1.041 -0.75 -0.433 -2.132 0.447 0.648 0.363 -1.439 -0.745 1.363 -0.99 0.635 -0.65 0.517…
-0.585 1.132 -0.425 -1.251 -0.792 -0.708 -1.065 1.682 0.589 -0.179 1.436 0.844 -0.84 -1.385 0.999 0.64 1.377 1.239 -0.857 -1.389 0.905 -0.938 0.511 -1.193 -0.126 0.698 0.957 0.352 1.216 -0.701 -1.042 1.742 0.676 -0.412 1.275 1.274 -1.428 0.863 -0.581 1.275 -2.136 0.573 -1.91 -0.597 -1.053 -0.797 0.932 -0.302 -0.346 0.93 -0.482 -0.895 0.51 0.693 -0.542 1.268 -0.578 1.001 -0.457 0.604 0.543 1.459 0…
-0.863 -0.793 0.429 0.891 -0.752 -1.036 -1.268 0.927 -0.703 -0.21 1.431 0.731 -0.429 -0.929 0.775 0.335 0.243 1.125 -0.853 -1.428 0.814 -0.762 0.544 -1.021 -0.475 -0.363 0.474 0.779 0.682 -1.742 -1.033 1.187 -0.972 -1.135 1.778 0.471 1.093 0.481 -1.545 -1.548 -1.328 -0.948 -0.542 0.469 -0.612 1.025 0.205 0.582 -0.242 0.303 -0.584 -1.892 0.616 0.945 0.887 -1.283 0.965 1.56 0.145 0.631 0.712 0.595 …
-1.037 -0.62 0.337 1.074 -1.1 -1.226 -0.572 1.325 -0.422 0.571 1.442 0.295 -1.666 0.321 -0.636 -0.664 0.958 0.557 -1.627 -1.174 0.521 -0.692 1.239 -1.603 -0.252 -0.598 0.83 0.338 1.006 -0.792 -1.746 1.623 1.093 -0.828 0.838 0.426 -0.28 -0.589 -0.724 -0.757 0.227 -0.716 -1.776 -0.522 -0.546 0.793 0.337 -0.612 -0.278 0.641 -0.155 -2.617 -0.712 1.043 0.452 -1.25 1.21 0.887 0.351 1.041 0.652 0.655 -0…
0.689 -0.062 -0.295 0.608 -1.396 -1.302 0.014 1.646 0.494 0.879 1.907 0.744 -1.767 -0.546 -0.197 0.409 -0.219 0.67 -1.869 -0.4 0.247 -0.727 0.532 -0.945 -0.23 0.735 0.7 0.741 0.546 -0.634 -0.939 1.514 -0.693 -1.375 0.633 2.017 -0.118 1.027 -1.506 -0.611 -0.448 -0.088 -1.659 -0.974 -0.736 0.549 0.812 -0.52 -0.207 1.057 0.421 -2.724 -0.449 0.929 -0.485 -1.029 -0.914 0.083 0.277 0.991 0.348 0.866 0.…
0.652 -0.45 -0.173 0.317 -1.294 -1.454 -0.49 1.537 -0.134 0.721 2.031 1.049 -1.209 -1.6 -0.374 0.408 0.711 0.176 -1.775 0.802 -0.229 -0.213 0.927 -1.346 -0.21 -0.931 0.915 1.018 0.589 -2.006 -1.298 1.563 1.972 -0.928 -0.166 -0.281 -0.839 -1.119 0.319 0.599 -0.904 -0.147 -1.782 -0.727 -1.062 0.286 1.385 -0.255 -0.116 0.933 0.546 -2.448 -0.226 0.736 -0.923 -1.192 -0.864 0.208 0.12 0.317 0.379 0.781…
0.976 -0.598 0.347 0.375 -1.108 -1.376 -0.781 1.072 -0.605 0.702 2.013 0.303 -0.813 -1.195 -0.767 0.437 1.617 -0.692 -1.42 1.128 -0.448 -0.35 0.301 -0.672 -0.422 0.767 0.594 0.254 -1.245 0.86 -0.795 1.685 -0.43 0.271 0.686 0.974 -0.662 -0.477 -1.289 0.386 -0.892 -0.546 -1.812 0.565 -0.957 -0.544 1.381 0.238 -0.165 0.688 0.482 -2.013 -0.069 0.476 -0.856 -1.195 -0.978 0.474 0.228 -0.414 0.447 0.56 …
0.964 0.591 0.127 0.503 -1.218 -1.201 -0.437 0.731 -0.485 0.873 1.406 -1.109 -0.637 -0.889 -1.039 0.459 1.107 -0.373 -1.605 -0.468 -0.827 -0.142 1.075 -0.389 -0.468 -0.953 0.778 0.359 0.465 -2.198 -1.877 1.194 0.916 -0.627 1.277 0.5 -0.707 1.539 -0.076 -0.225 -0.149 -1.323 -1.821 0.536 -0.27 0.46 0.861 0.678 -0.563 0.713 0.118 -1.926 -0.503 0.226 0.327 -0.974 -1.039 0.842 0.08 -0.242 0.233 0.316 …
0.86 0.814 -0.097 0.44 -1.296 -0.953 0.121 0.59 -0.26 0.849 1.568 -0.25 -0.748 0.654 -0.862 0.728 0.72 -0.27 -1.726 -0.883 -0.833 -0.722 -0.834 -0.957 -0.515 0.425 0.916 0.71 0.664 -1.353 -1.057 2.164 -0.523 0.56 1.297 1.815 -1.439 0.917 0.179 -1.326 -0.905 -0.528 -1.833 -0.399 0.248 0.76 0.425 0.955 -0.992 0.739 -0.038 -1.848 -0.572 0.247 0.453 -0.675 -0.839 1.045 -0.117 -0.492 0.013 0.384 -0.83…
1.037 0.723 -0.25 0.526 -1.45 -1.166 0.534 1.201 -0.406 0.469 1.259 1.057 -0.851 0.38 -0.2 0.965 0.601 -0.357 -1.337 -0.893 -0.588 -0.586 -0.871 -1.129 -0.606 0.366 0.745 0.91 0.947 -0.643 0.222 1.981 -1.009 -0.357 0.956 1.805 -1.158 -0.37 -0.679 -0.893 -1.049 1.579 -1.05 -0.398 -0.632 1.277 0.872 0.73 -1.211 1.111 0.691 -1.912 0.332 0.775 0.975 0.319 0.71 1.257 -0.652 -0.387 0.049 0.347 0.057 -1…
1.351 0.587 -0.259 0.513 -1.4 -1.139 0.631 1.428 -0.403 -1.037 1.132 0.424 -0.977 -0.397 0.341 0.717 0.326 -0.487 -0.881 -0.654 -0.778 -0.372 0.48 -1.134 -0.436 -0.576 0.363 0.826 -0.852 -1.336 -1.251 0.552 0.732 -0.726 1.859 1.438 0.693 -0.82 -2.025 -0.621 -1.057 1.633 -0.731 -0.268 -0.981 1.129 1.094 0.457 -0.899 1.345 1.191 -1.829 0.151 0.687 0.965 0.661 1.167 1.223 -0.713 -0.32 0.163 0.087 0.…
0.466 0.375 -0.122 0.361 -1.484 -1.035 0.347 1.202 0.092 -1.399 0.934 0.704 -0.819 -0.943 -0.343 0.162 0.652 -0.775 -0.792 -0.686 -1.13 -0.344 0.56 -0.813 -0.304 -0.762 0.23 0.644 -0.48 -1.38 -1.307 1.474 1.356 -0.712 1.792 1.101 0.837 1.313 -1.095 0.812 -0.817 0.561 -1.015 0.327 -0.652 0.395 0.804 0.637 -0.28 1.296 1.267 -2.083 -0.801 -0.247 0.497 -0.57 0.464 0.994 0.492 0.711 0.398 0.673 0.154 …
0.344 0.467 0.131 0.987 -1.175 -0.807 -0.052 1.133 0.35 1.066 1.014 0.419 -0.942 -0.97 -0.792 -0.539 0.562 -0.88 -0.97 -0.765 -0.998 -1.059 0.541 -0.747 -0.405 -0.388 0.628 -0.426 0.441 -1.225 -0.289 1.346 1.177 -0.49 0.699 1.925 -0.945 1.491 1.142 1.514 -0.803 -0.945 -1.568 0.732 -0.427 0.372 0.74 0.66 0.36 0.968 0.745 -1.789 -1.084 -0.649 -0.097 -1.338 1.117 0.95 0.819 0.669 0.582 0.602 -0.474 …
0.864 0.549 0.329 0.847 -0.944 -0.844 0.414 1.17 0.385 1.134 0.792 0.429 -0.833 -0.711 -0.266 -0.792 1.084 -0.414 -1.484 0.7 -0.558 -0.797 0.442 -0.71 0.349 -0.283 0.736 0.593 0.701 -1.326 -0.535 1.045 0.598 -0.254 0.569 2.019 -1.277 1.234 1.038 0.844 0.064 -0.558 -1.919 1.16 -0.88 1.075 1.331 0.304 0.036 0.577 0.512 -1.32 -0.327 0.21 -0.061 -1.441 0.65 1.532 0.396 -0.35 0.735 -0.557 -0.789 -1.65…
0.931 0.602 0.298 0.443 -0.755 -1.104 0.769 1.217 -0.397 0.534 1.427 0.159 -0.884 -0.585 0.346 -0.475 1.156 -0.119 -1.749 0.358 -0.446 -0.16 -0.183 -0.696 0.348 -0.677 0.782 0.894 0.453 -1.413 -1.441 1.03 0.918 0.765 1.005 1.391 -0.765 0.906 -0.644 -1.268 -1.351 0.993 -1.682 1.202 -1.106 1.436 1.576 -0.069 -0.482 0.329 0.631 -0.922 0.705 0.935 0.24 -1.159 1.416 1.765 -0.387 -0.864 0.601 -1.126 -0…
-0.136 0.691 0.031 -0.315 -0.824 -1.386 0.964 0.723 -0.481 -0.553 1.813 -0.234 -0.682 -0.686 -0.488 0.072 0.411 -0.435 -1.993 -0.524 -0.709 0.346 0.293 -0.822 -0.109 -0.555 0.648 0.952 0.104 -0.867 -1.837 1.096 1.203 1.031 1.162 1.302 -0.508 1.015 -0.627 -1.298 -0.834 1.111 -1.524 1.085 -0.781 0.699 1.241 -0.442 -0.958 0.895 -0.148 -0.962 -0.915 0.864 0.776 -0.921 1.057 1.502 -0.299 -0.614 -0.653…
-0.765 0.58 -0.136 -0.314 -0.966 -1.231 0.771 0.273 -0.704 -0.19 2.067 -0.209 -0.862 -1.194 -1.059 0.339 -0.432 -0.585 -1.718 -0.702 -0.794 0.316 0.513 -0.694 -0.72 -0.403 0.189 0.668 -0.43 0.706 -1.499 0.549 1.344 0.791 0.91 0.707 1.09 -0.541 0.682 0.55 1.215 -0.618 -1.782 0.869 -0.708 0.147 0.964 -0.642 -1.051 1.173 0.477 -1.221 -1.03 0.382 1.019 -0.8 1.314 1.071 0.247 0.267 -0.639 0.598 -0.88 …
-0.857 -0.52 0.178 0.584 -1.205 -0.771 -0.413 0.557 -0.884 0.773 1.579 -0.583 -0.804 -1.573 -0.626 0.714 0.18 -0.702 -1.407 0.496 -0.811 0.082 0.559 -0.808 -0.837 -0.502 0.469 0.632 -0.823 -0.51 -1.278 0.595 1.644 0.778 1.281 1.1 -0.956 0.215 1.084 0.643 0.896 -0.127 -1.418 0.722 -1.307 0.703 1.273 -0.431 -0.91 1.267 0.501 -1.727 -0.758 -0.452 0.85 -0.837 -0.785 1.208 -0.179 0.254 0.359 0.136 -0.…
-1.047 -0.297 0.509 0.749 -1.198 -0.522 -0.521 0.768 0.853 0.994 1.196 -0.669 -0.6 -1.972 0.327 0.83 0.872 -0.556 -1.219 0.811 0.755 -0.621 0.492 -0.892 -0.817 0.508 1.108 0.715 1.038 -1.327 -1.119 0.811 1.41 0.797 1.577 1.716 -0.789 0.352 0.672 -0.63 -0.76 1.204 -1.55 0.589 -1.197 1.136 1.339 -0.192 -0.518 -1.372 0.787 -1.688 -0.501 -0.519 -0.687 -1.032 -1.773 1.037 -0.275 -0.133 0.649 -0.186 -0…
-0.805 0.176 1.11 0.601 -1.139 -0.893 -0.246 0.69 -0.516 0.742 1.516 -0.245 -0.56 -1.725 -0.518 0.668 0.841 -0.308 -1.666 -1.35 0.199 -0.575 0.605 -1.11 -0.723 -0.604 1.3 0.915 0.748 -1.658 -1.037 1.803 0.979 0.821 1.427 1.782 -0.624 0.913 -0.709 -0.917 -0.653 1.057 -0.972 0.262 -0.249 1.011 0.901 -0.289 -0.29 -0.66 1.011 -1.155 -0.679 0.485 -0.722 -1.44 -1.012 0.376 -0.135 -0.69 0.312 0.355 -1.1…
-0.612 0.417 1.073 -0.408 -0.901 -0.971 0.326 0.504 -0.698 0.909 2.058 0.556 -1.314 -1.562 -0.814 0.068 0.674 0.372 -1.908 -2.048 0.618 0.723 0.851 -0.996 0.19 -0.633 1.52 0.891 -0.985 -1.088 -0.639 2.673 0.885 0.699 0.916 1.453 0.571 1.305 -0.781 -0.596 -0.558 -0.476 -1.255 0.384 0.205 0.757 0.571 -0.423 -0.558 -0.118 0.757 -0.797 -0.659 0.862 0.496 -1.59 -0.223 -0.92 0.212 -0.638 -0.296 0.711 -…
-1.177 -0.669 0.746 -0.512 -0.863 -0.603 0.396 0.511 -0.924 0.694 2.315 0.809 -1.442 -0.948 -0.915 -0.344 1.266 0.781 -1.976 -1.424 0.678 0.664 1.134 -1.075 0.297 -0.579 1.38 0.998 -1.086 -1.072 -0.437 2.465 1.045 0.504 0.901 1.342 -0.575 1.294 -0.468 -0.504 0.553 -0.606 -1.213 0.773 -1.035 0.854 0.645 -0.96 -0.822 -0.11 0.118 -1.134 -0.373 0.795 -0.122 -1.695 -0.585 0.699 0.456 0.9 0.21 0.636 -1…
-1.226 -0.878 -0.721 -0.557 -0.838 -0.214 -0.263 0.496 -0.941 0.537 2.286 0.577 -1.262 -1.083 -0.763 0.472 1.374 0.773 -1.778 -0.827 0.328 0.408 1.04 -1.218 0.165 0.397 0.669 0.976 0.662 -0.905 -0.67 1.261 1.7 0.38 0.92 1.524 -0.853 0.754 -0.895 -0.559 0.744 -0.791 -0.611 0.932 -1.591 0.689 0.661 -1.158 -1.248 -0.141 0.291 -1.449 0.228 0.87 -0.373 -1.568 -0.597 0.447 0.524 1.422 0.335 0.539 -1.60…
-0.846 -0.629 0.531 -0.39 -1.043 -0.132 0.262 0.525 -0.181 0.692 1.358 0.258 -0.643 -1.115 -0.379 1.207 1.217 0.3 -1.789 -0.555 -0.496 0.133 0.812 -1.296 0.248 0.291 0.869 1.1 0.463 -0.805 -0.704 1.468 1.348 0.556 0.874 1.439 -1.005 0.593 -0.849 -1 -0.671 0.66 -0.962 0.626 -0.8 0.283 0.396 -0.621 -1.397 0.591 0.496 -1.436 0.686 1.594 -0.639 -1.519 -1.367 0.435 0.549 0.528 0.197 0.545 -0.991 -1.05…
-0.955 -0.235 0.753 -0.293 -1.412 -0.343 0.56 0.486 -0.521 0.463 1.209 0.571 -1.252 -0.806 -0.799 1.435 0.693 0.098 -1.518 -0.531 -0.55 -0.777 0.334 -0.882 0.501 0.322 1.246 1.177 -0.149 -0.811 -0.699 2.33 0.555 0.779 0.966 0.834 -0.766 0.711 -0.982 -1.359 -0.7 0.693 -0.966 -0.523 -0.031 -0.324 -0.504 -0.271 -1.343 0.747 0.886 -1.055 0.763 1.72 -0.836 -1.282 1.404 -0.544 0.666 -0.155 0.089 0.429 …
-0.718 -0.428 0.504 -0.592 -1.7 -0.652 0.607 0.574 -0.204 0.236 1.207 1.046 -1.517 -0.405 -1.112 1.091 1.181 0.93 -1.168 -0.906 0.226 -1.007 0.574 -0.789 0.42 0.504 1.346 1.096 -0.329 -0.982 -0.941 2.279 1.096 0.447 0.877 1.545 -0.245 0.633 -0.683 -1.069 -0.961 0.651 -1.161 -0.167 -0.665 0.414 0.69 -0.385 -1.253 0.583 1.01 -0.692 -0.498 0.986 -0.325 -1.504 0.377 -0.384 0.941 0.399 0.303 1.08 -1.1…
-0.542 -0.525 -0.836 -0.763 -1.582 -0.735 0.433 0.546 0.28 0.548 1.77 1.062 -0.935 -0.526 -1.088 0.911 1.398 1.397 -0.979 -1.001 0.615 -1.011 1.018 -0.941 0.632 -0.42 0.913 0.705 -0.541 -1.328 -0.93 1.244 1.407 -0.759 1.092 2.596 -0.599 -0.794 0.34 -0.127 -0.711 -0.105 -0.93 0.391 -1.077 0.591 0.824 -0.479 -1.18 0.426 0.784 -0.671 -0.675 0.505 -0.67 -1.496 -0.989 -0.232 1.258 0.877 0.31 1.357 -1.…
-1.198 0.149 -1.141 -0.607 -1.331 -0.443 0.094 -0.208 0.481 0.714 1.901 0.523 -0.159 -0.575 -0.721 1.056 1.119 1.27 -1.273 -0.888 0.49 -0.934 1.02 -0.636 0.663 -0.184 0.92 0.662 -0.741 -1.367 -1.062 1.217 1.361 0.757 1.159 3.229 -0.837 -0.656 0.563 0.56 -0.468 -0.381 -1.038 0.233 -0.955 0.118 0.79 -0.749 -2.089 0.487 0.38 -1.463 -0.144 1.049 -0.986 -1.108 0.634 0.325 1.7 0.588 -0.025 0.761 -1.877…
-1.323 0.117 -0.947 -0.533 -1.045 -0.504 0.193 -0.55 0.466 0.883 2.106 0.557 -0.575 -0.553 -0.286 1.096 0.802 1.035 -1.429 -0.893 -0.43 -0.695 1.216 -0.515 0.507 -0.563 0.991 0.823 -0.759 -1.04 -1.089 1.303 1.311 1.25 0.93 2.864 -1.15 0.624 0.705 0.893 -0.728 0.67 -1.129 0.364 -0.79 -0.576 0.539 -0.9 -2.36 -0.524 0.253 -1.817 0.664 1.397 -0.888 -0.725 1.535 0.567 1.655 0.418 -0.455 0.359 -1.84 -1…
-0.936 -0.773 -0.338 -1.002 -1.294 -0.562 1.052 -0.306 0.486 0.638 1.422 0.933 -0.974 -0.539 -1.126 0.905 1.283 1.034 -1.386 -0.988 0.764 -0.623 0.936 -0.834 0.501 -0.661 0.887 1.083 0.903 -0.505 -1.101 1.266 1.301 1.072 0.902 1.958 -0.638 0.381 -0.845 0.834 -0.729 0.587 -0.981 0.718 -1.016 -0.84 0.426 -1.043 -1.671 0.523 0.685 -1.464 0.901 0.443 -0.317 -1.172 -0.446 0.139 1.263 1 -0.844 0.079 -1…
0.947 -1.135 -0.23 -1.2 -1.347 0.21 1.244 -0.117 0.417 0.094 1.067 0.785 -0.869 -1.488 -1.802 0.805 1.765 0.945 -1.243 -0.761 1.175 -0.74 0.662 -1.019 0.432 0.712 0.706 1.172 1.179 -0.523 -1.241 1.368 0.828 -0.184 0.613 0.989 -0.632 -0.845 -0.923 -0.891 -0.73 0.715 -0.744 0.846 -0.958 -0.588 -0.2 -0.978 -1.181 0.702 0.728 -0.861 0.569 -0.289 -0.185 -1.4 -1.17 -0.456 0.947 1.102 -0.738 0.571 -1.63…
-0.861 -0.698 0.365 -1.057 -1.294 0.657 0.521 0.135 0.05 -0.437 0.768 0.448 -0.961 -1.836 -1.606 -0.613 1.7 0.868 -1.414 0.631 0.527 -0.754 0.941 -1.4 -0.123 0.201 0.982 1.18 0.868 -0.823 -1.321 1.546 0.66 -0.38 0.69 0.969 -0.678 -0.692 -0.602 -0.67 -0.579 0.382 -0.962 0.637 -0.519 0.072 0.365 -1.022 -1.645 0.976 1.356 -0.81 -0.378 0.41 -1.119 -1.14 1.54 -0.923 1.412 0.383 -0.253 1.216 -1.891 -0.…
-0.989 -0.351 -0.755 -0.532 -1.101 0.815 -0.185 -0.191 -0.121 0.872 1.226 0.713 -1.342 -1.286 -0.969 -0.315 1.174 0.859 -1.426 0.569 -0.245 -0.632 0.811 -1.135 -0.498 -0.782 1.376 0.811 -0.689 -1.07 -1.493 1.46 0.573 0.559 1.348 1.919 -0.801 -0.328 0.272 0.296 -0.612 -0.739 -1.174 0.348 -0.1 0.553 0.374 -0.977 -1.735 0.653 1.685 -0.801 -0.705 0.936 -1.551 -1.055 2.19 -0.984 1.326 -0.251 -0.215 1.…
-0.611 -0.593 -0.885 -0.3 -1.258 0.186 0.225 -0.617 0.369 1.394 1.414 0.963 -1.362 -0.773 -1.103 -0.664 1.109 1.239 -1.483 -0.534 -0.046 -0.808 0.587 -1.016 0.263 -0.523 1.774 0.725 -0.829 -1.13 -1.31 1.394 0.812 0.363 1.257 2.395 -0.183 0.365 0.498 -0.466 -0.921 -0.533 -0.981 0.31 -0.204 0.896 0.47 -0.822 -1.627 -0.731 1.25 -0.879 0.71 0.621 -1.118 -1.619 3.188 -0.906 0.568 -0.32 -0.278 0.978 -1…
-0.358 -0.437 -0.935 -0.545 -1.34 -0.307 0.862 -0.943 0.759 1.492 1.037 0.878 -0.747 -0.519 -1.066 0.777 0.865 1.211 -1.46 -0.983 0.431 -0.781 -0.204 -0.719 0.901 -0.77 1.684 0.624 -0.658 -0.824 -0.809 0.952 0.889 -0.653 0.915 2.195 1.04 1.174 -0.729 -1.529 -1.097 0.897 -0.906 0.37 0.243 0.83 -0.824 -0.797 -1.536 -0.575 0.878 -0.904 0.832 0.324 -0.996 -1.594 2.825 -0.848 0.186 -0.107 -0.529 0.315…
0.372 1.292 -0.92 -0.601 -1.468 -0.267 1.495 -0.646 0.872 1.118 0.481 0.501 -0.184 -0.83 -0.968 0.628 0.604 0.626 -1.512 -1.096 1.197 -0.976 -0.564 -0.617 1.181 -0.857 1.365 0.72 -0.511 -0.819 -0.792 1.147 0.364 -0.824 0.852 2.129 0.757 0.966 0.651 -1.429 -0.807 0.649 -0.889 0.681 0.555 0.563 -0.391 -0.741 -1.605 1.085 0.898 -0.963 0.261 0.534 -1.789 -0.811 1.479 -0.583 0.885 0.285 -0.604 0.206 -…
-0.374 1.54 0.73 -0.507 -1.304 -0.049 1.566 -0.422 0.742 1.159 0.813 0.159 -1.048 -0.586 -0.625 1.08 0.365 0.123 -1.543 -1.406 1.586 -0.965 1.166 0.662 0.82 -0.384 0.785 0.907 -0.248 -0.907 -0.838 1.782 -0.395 0.631 1.262 2.129 -0.596 -0.227 0.475 -0.623 0.122 -0.633 -1.743 0.846 0.615 -0.493 -0.078 -0.53 -2.215 2.139 0.434 -0.914 -0.211 0.481 -1.745 0.157 -1.414 -0.181 1.368 0.323 -0.482 -0.197 …
-0.75 0.055 0.215 -0.921 -1.463 0.074 1.04 -0.919 0.344 0.999 1.218 -0.136 -1.778 -0.551 -0.983 0.377 0.722 0.276 -1.554 -1.854 1.251 -0.696 0.671 0.129 0.326 -0.324 1.053 1.195 -0.535 -0.522 -0.923 1.281 0.362 0.754 1.42 2.545 -0.681 0.376 0.261 -0.669 0.279 -0.744 -1.539 0.826 0.451 -0.627 -0.153 -0.069 -2.239 1.788 0.669 -1.051 0.316 -0.117 -0.793 0.573 0.99 -0.702 1.498 -0.275 -0.443 -0.425 -…
-0.77 -0.971 -0.669 -1.157 -1.37 -0.17 0.847 -0.99 0.127 1.058 1.516 0.153 -1.558 -0.335 -1.193 -0.511 1.019 0.387 -1.232 -1.675 0.713 -0.28 0.645 -0.811 -0.689 -0.782 1.546 1.192 -1.132 -0.978 -0.805 1.113 1.374 0.682 1.195 2.575 -0.728 0.872 -0.612 -0.796 -0.564 -0.088 -0.696 0.479 -0.708 -0.558 -0.141 0.441 -1.646 0.831 1.01 -1.003 0.592 -0.411 -0.163 0.6 1.212 -1.087 1.127 -0.703 -0.622 -0.68…
-0.385 -0.483 -0.551 -1.427 -1.221 -0.424 1.608 -0.352 -0.827 -0.995 1.014 0.403 -1.291 -0.593 -1.359 -0.493 1.215 0.366 -0.986 -1.255 0.67 -0.404 0.455 -0.597 -0.811 -0.819 1.745 0.936 -1.214 -0.682 -0.792 1.251 1.215 0.574 1.018 3.015 -0.462 0.984 -0.537 -0.174 -0.792 -0.306 -0.48 0.432 -0.35 0.789 0.494 -0.309 -0.513 0.417 0.973 -0.872 0.41 -0.185 -0.726 0.464 2.063 -0.794 0.431 -0.757 -0.865 …
-0.149 0.474 -0.489 -1.468 -0.91 -0.577 1.884 0.209 -0.916 -0.646 0.806 1.05 0.689 -0.609 -1.069 -0.481 1.008 0.367 -0.896 -0.852 0.924 -1.067 0.987 -1.046 -0.406 -0.975 1.719 -0.457 -0.739 -0.678 -0.81 0.745 -0.524 0.573 0.793 2.762 -0.66 -0.958 0.352 1.051 -0.757 -0.808 -0.706 -0.536 -0.538 0.773 0.64 -0.105 0.374 0.572 1.461 -0.626 0.46 -0.161 -1.12 0.717 2.275 -0.342 0.487 -0.371 -0.802 0.311…
-0.279 0.601 -0.684 -1.292 -0.875 0.788 1.807 -0.353 -0.534 -1.094 0.464 1.599 -0.714 -0.614 -0.697 0.12 0.882 -0.588 -1.306 -0.606 1.245 -1.224 0.915 0.41 0.513 -0.894 1.728 -0.448 -1.022 -0.665 -0.684 1.191 -0.661 0.627 0.78 2.527 -0.689 0.706 0.542 0.702 -0.731 -0.924 -0.896 0.289 -0.462 -0.314 -0.227 0.448 -0.713 1.623 1.236 -0.283 0.305 -0.846 -1.077 0.452 2.874 -0.329 0.426 0.639 -0.484 -0.…
-0.55 0.189 -0.631 -0.8 -0.842 0.833 1.461 -0.497 -0.785 0.823 0.378 0.82 -1.492 0.5 -0.459 0.44 -0.909 -0.637 -1.436 -0.502 1.063 -1.215 -0.264 1.018 0.916 -0.258 1.33 0.575 -1.338 -1.133 -0.629 1.699 -0.275 0.499 1.036 2.013 -0.817 1.418 0.794 -0.742 -0.896 -0.988 -0.897 0.891 0.253 -0.536 -0.506 0.632 -1.345 1.854 0.63 -0.346 0.169 -1.267 -0.832 0.362 3.093 -0.376 0.701 0.906 -0.258 -0.87 -1.3…
-1.209 0.683 -0.288 -0.713 -1.247 0.737 1.629 -0.247 0.344 1.695 0.445 0.833 -1.416 0.751 -0.908 -0.453 -0.551 -0.593 -1.318 -0.434 -0.706 -0.96 0.294 0.711 1.127 -0.151 1.26 0.804 -0.959 -0.982 -0.623 1.214 0.239 0.505 1.404 2.586 0.765 0.987 -0.572 -0.5 -0.856 0.557 -0.835 1.619 0.698 -0.47 0.494 0.434 -0.857 1.027 0.874 -0.583 0.246 -1.272 -0.799 -0.314 2.851 0.692 0.208 0.824 -0.626 -0.572 -1…
-1.314 1.017 -0.147 -0.732 -1.43 0.38 1.604 0.412 1.114 1.64 0.748 0.43 -0.669 -0.181 -1.179 -0.392 0.318 -0.679 -0.988 -0.551 -0.981 0.561 0.323 -1.025 0.792 -0.295 1.002 0.669 -0.711 -0.703 -0.708 0.147 0.38 0.951 1.346 3.118 0.353 -0.676 -0.869 0.825 -0.633 0.574 -0.716 1.628 0.731 0.391 0.893 0.215 -0.651 0.108 0.82 -0.787 -0.341 -0.887 -0.645 -0.222 2.552 0.904 -0.413 0.669 -0.789 -0.396 -0.…
0.848 -0.808 0.082 -0.983 -1.466 -0.261 1.829 -0.201 -0.689 0.623 0.737 1.063 0.349 -1.468 -1.4 -0.875 1.051 -1.124 -0.852 -0.147 -1.608 0.808 -0.372 -1.2 0.306 -0.58 1.225 0.566 -0.564 -0.952 -0.5 0.204 0.597 0.969 1.315 2.873 0.723 -0.473 -0.594 0.95 -0.41 0.629 -0.822 1.143 0.414 -0.445 0.934 0.251 -1.565 -0.536 0.314 -0.84 0.172 -0.64 -1.359 1.115 1.841 1.126 -0.972 0.403 -0.575 -0.531 -0.843…
-0.293 -0.356 0.028 -0.94 -1.278 -0.244 1.799 -0.564 -0.65 0.601 0.25 0.616 -0.441 -1.147 -1.157 -0.961 1.488 -1.119 -0.912 -0.474 1.686 0.439 -0.798 -0.241 -0.171 -0.697 1.525 -0.736 -0.657 -1.198 -0.522 0.846 0.755 0.646 1.44 1.865 1.117 0.984 0.481 -0.554 -0.857 -0.222 -0.818 0.572 0.513 -0.923 0.961 0.389 -1.931 0.313 -0.362 -0.641 0.449 -0.663 -1.568 1.437 1.405 1.171 -0.928 0.157 -0.529 -0.…
-1.102 0.39 -0.18 -0.633 -1.515 0.437 1.898 -0.549 -0.583 0.7 -0.709 0.795 -1.141 -0.161 -1.223 -0.601 -0.903 -0.641 -1.416 -0.45 1.21 -0.731 -0.739 0.363 -0.257 -0.56 1.544 -0.08 -0.755 -0.854 -0.532 1.186 0.519 0.939 1.423 2.359 0.96 1.352 0.212 -0.488 -0.604 -0.191 -1.017 0.293 0.534 0.649 -0.389 0.378 -1.459 1.118 0.969 -0.554 -0.668 -1.328 -0.83 0.618 1.952 1.033 -0.448 -0.23 -1.079 -0.512 -…
-1.506 0.608 -0.431 -0.519 -1.523 0.561 1.693 -0.434 -0.416 0.468 0.131 0.693 -0.459 -0.531 -1.076 0.475 -0.465 -0.291 -1.404 -0.405 0.84 -1.171 -0.275 0.255 0.438 -0.22 1.071 1.045 -0.818 0.358 -0.725 1.349 -0.336 1.2 1.638 3.167 -0.71 1.116 -0.811 -0.127 0.673 0.376 -1.01 0.504 0.894 0.475 -0.19 0.415 -0.642 1.779 1.645 -0.576 -0.646 -1.408 -0.411 -0.839 1.517 0.909 -0.237 -0.305 -1.169 -0.771 …
-1.424 -0.556 -0.726 -0.98 -1.494 -0.262 1.373 -0.459 -0.522 0.203 0.713 0.699 0.379 -0.617 -1.227 -0.558 0.258 -0.284 -0.679 -0.352 1.047 -0.806 0.554 0.388 0.625 0.303 0.997 0.748 -0.864 -0.147 -0.746 1.137 0.304 0.697 1.639 3.052 0.808 1.047 -0.673 0.23 0.506 0.357 -0.77 0.556 0.789 0.575 0.219 0.193 -0.14 1.737 1.842 1.011 -0.234 -0.684 -1.347 -0.74 -0.298 1.123 0.247 0.133 -0.664 -1.237 -0.8…
1.463 -0.853 -0.642 -1.241 -1.121 -0.664 1.074 -0.631 -0.345 0.8 0.567 1.168 0.247 -0.708 -1.16 -1.024 0.678 -0.324 -0.163 0.428 1.203 0.41 0.892 0.442 0.626 0.563 1.178 -0.635 0.419 -0.875 -0.53 0.257 1.055 0.736 1.121 1.665 1.053 0.945 0.438 0.326 -0.76 -0.257 -0.827 0.551 0.567 0.602 0.644 -0.206 -0.14 1.104 1.414 0.91 -0.028 -0.637 -1.745 -0.589 -1.038 1.068 0.605 0.472 -0.26 -1.394 -0.76 1.1…
1.129 -0.556 -0.251 -1.607 -0.874 0.14 1.567 -1.232 0.177 0.891 -0.421 0.934 -0.336 -0.232 -1.64 -0.582 -0.351 -0.447 -0.675 0.29 0.887 0.525 0.748 0.409 0.361 -0.65 1.383 -0.732 0.138 -0.77 -0.696 -0.104 1.121 0.722 1.042 2.133 1.164 1.074 0.465 0.395 -1.025 -0.298 -0.425 0.944 0.706 0.887 0.857 -0.46 -0.87 0.65 1.444 -0.206 -0.501 -1.011 -1.223 0.678 0.735 0.915 0.579 0.552 -0.871 -1.094 -0.904…
-0.786 0.424 0.369 -1.411 -0.674 0.901 1.73 -1.578 0.309 0.774 -1.101 0.821 -0.62 0.1 -1.644 0.468 -0.82 -0.231 -1.015 -0.325 1.087 0.466 0.432 0.648 -0.178 -0.622 1.601 0.191 -0.487 0.298 -0.604 -0.084 0.391 0.628 1.186 3.139 1.229 1.314 -0.648 0.319 -0.835 -0.661 -0.574 1.142 0.637 0.825 0.564 -0.672 -1.11 0.582 1.27 -0.217 -0.545 -1.423 -0.966 0.663 2.134 0.927 0.358 0.328 -1.167 -0.713 -0.987…
-0.937 0.695 0.112 -0.729 -0.675 1.573 1.307 -1.581 -0.722 0.65 -1.273 0.493 -0.552 0.287 -1.957 -0.29 0.521 0.262 -0.938 -0.807 1.861 -0.398 0.315 0.624 -0.382 -0.365 1.448 0.385 -0.88 -0.257 -0.363 0.228 0.42 0.751 0.989 3.133 1.142 1.103 -0.585 0.379 -0.654 0.673 -0.408 1.199 0.398 0.324 -0.542 0.836 -0.728 0.428 1.35 0.36 -0.142 -1.777 -0.631 0.471 1.97 1.505 -0.433 -0.105 -0.742 -0.507 -1.06…
-0.899 0.643 -0.247 -0.483 -0.759 1.3 1.054 -1.063 -1.082 0.62 -0.398 0.079 -0.549 0.618 -1.665 -0.448 1.264 0.528 -0.865 -0.886 2.055 -0.424 -0.274 0.438 -0.878 0.39 0.72 -0.599 -1.146 -0.999 -0.167 0.461 -0.78 0.561 0.468 2.508 1.272 0.958 0.196 0.876 0.104 0.458 -0.836 1.121 0.526 -0.194 -0.639 0.825 -0.46 0.258 1.805 0.715 0.379 -1.693 -0.811 -0.755 1.496 1.888 -0.541 -0.374 -0.804 -0.696 -0.…
-0.888 -0.491 -0.555 -0.635 -1.162 0.404 1.409 -0.316 -0.71 0.459 0.958 -0.177 -1.088 0.521 -1.571 -0.129 1.959 0.521 -1.193 -0.527 1.617 -0.304 -0.54 -0.311 -0.555 0.623 0.699 0.331 -0.783 -1.029 -0.409 1.072 -0.303 0.708 -0.594 2.567 0.729 0.662 0.389 -0.348 0.399 -0.525 -0.381 1.218 1.528 -0.148 0.506 0.832 -0.595 -0.379 1.49 0.556 0.483 -1.511 -1.367 -0.456 1.883 2.039 -0.408 -0.477 -1.329 -1…
-0.713 -0.689 -0.657 -0.767 -1.117 -0.716 1.627 0.173 -0.234 0.275 1.082 0.569 -0.826 0.243 -1.198 0.392 1.695 0.547 -1.273 -0.169 1.38 0.275 0.823 -0.327 0.309 -0.495 0.95 0.387 -0.163 -0.533 -0.764 1.614 0.561 1.202 -0.667 3.048 -0.647 0.911 0.203 -0.882 -0.634 -1.205 -1.387 1.186 1.866 0.086 0.599 -0.525 -0.756 -0.647 0.958 0.233 -0.867 -1.226 -1.534 0.303 1.692 1.76 -0.061 0.5 -1.509 -1.034 -…
0.884 0.436 -0.67 -0.539 -0.697 0.478 1.543 -0.743 -0.23 0.026 -0.656 0.944 0.124 0.745 -1.474 0.334 1.104 0.909 -1.072 0.357 2.153 0.463 0.737 -0.156 0.416 -0.639 1.12 -0.393 -0.443 -0.71 -0.832 -1.005 0.648 1.538 0.391 3.269 -0.34 0.838 0.251 -0.592 -0.531 -1.047 -1.686 1.346 1.227 0.466 -0.532 -0.217 -0.802 -0.295 1.159 0.217 -0.517 -1.533 -1.586 0.22 0.896 1.617 0.481 0.592 -1.15 -0.927 -0.96…
1.123 0.781 -0.594 -0.403 -0.741 0.847 1.122 -1.421 -0.27 -0.071 -0.551 1.155 -0.524 0.38 -1.452 -0.435 0.367 1.023 -0.829 0.395 2.257 0.378 -0.61 0.47 -0.401 -0.785 1.075 -0.629 -0.958 -0.746 -0.582 -0.781 0.976 1.444 0.683 2.611 1.039 0.873 0.366 0.797 -0.583 0.538 -0.995 1.183 0.772 0.752 -0.904 -0.288 -0.821 -0.185 1.243 0.223 -0.129 -1.575 -1.189 0.405 0.991 1.563 0.562 0.476 -0.643 -0.781 -…
-0.791 0.492 -0.29 -0.641 -0.656 0.538 0.679 -1.71 -0.335 0.02 -0.77 1.109 -0.596 0.429 -1.873 -0.507 0.64 1.156 -1.089 -0.397 1.806 0.251 -0.645 0.405 -0.271 -0.681 0.854 -0.739 -1.058 -0.643 -0.565 1.05 0.709 1.196 0.637 2.353 1.398 1.134 0.268 0.678 -0.467 0.346 -0.5 0.837 1.177 0.93 -0.59 0.144 -0.979 -0.777 1.168 0.191 0.883 -1.538 -1.213 1.182 2.028 1.623 0.213 -0.138 -0.299 -0.763 -1.097 0…
-0.87 -0.302 -0.168 -0.727 -0.744 0.257 0.41 -1.699 -0.285 -0.114 -0.762 0.861 -0.593 0.637 -1.698 -0.35 0.93 1.056 -1.195 -0.739 1.595 -0.396 1.033 0.785 0.366 -0.345 0.731 -0.827 -0.677 -0.789 -0.636 0.721 -0.358 0.749 0.447 2.008 1.103 1.548 -0.765 -0.745 -0.757 -0.708 0.499 0.564 1.394 0.705 -0.38 0.324 -1.06 -1.041 0.996 0.25 1.295 -1.66 -1.511 1.391 2.335 1.54 0.277 -0.369 -0.265 -0.643 -0.…
0.61 -0.195 -0.503 -0.514 -0.569 0.477 0.995 -1.944 0.412 -0.287 -0.571 0.557 -1.077 0.445 -1.514 0.177 0.877 0.965 -1.216 -0.486 2.191 -0.423 1.117 0.505 0.538 -0.418 0.893 -0.73 -0.514 -0.663 -0.476 0.794 -0.556 0.622 0.694 2.241 1.044 1.632 -0.748 -0.754 -0.699 -0.411 -0.259 0.902 1.342 0.734 -0.557 0.233 -0.837 -0.874 1.123 0.62 0.707 -1.553 -1.348 0.621 3.828 1.241 0.946 0.239 -0.658 -0.43 -…
[truncated: 1,631 more columns]
