# Supplementary material for: Time-Resolved Human Kinome RNAi Screen Identifies a Network Regulating Mitotic-Events as Early Regulators of Cell Proliferation
Source: PLoS One. 2011 Jul 13;6(7):e22176. doi: 10.1371/journal.pone.0022176 (PMC3135613; doi:10.1371/journal.pone.0022176)
Supplement: Table S6 — Raw data obtained after knockdown of 779 kinases (plates 1-10) and 80 cell cycle genes (plate 11) in a CellTiter-Blue viability screen. PLK1, GAPDH genes were included as targeting controls, while siCONTROL TOX, siCONTROL RISC-free and siCONTROL non-Targeting siRNA pool #1 were used as non-targeting controls on all plates. The screen was performed in three biological replicates for every siRNA. Fluorescence intensities were measured at 530 nm and the recorded data for each replicate are given in columns G-I. (XLS) [file pone.0022176.s017.xls]

## Sheet: Tabelle1
Screening Plate	Well	Gene Symbol	EntrezGene ID	GenBank Accession	Dharmacon Catalog Number	Fluorescence intensity at 530 nm
						Replicate 1	Replicate 2	Replicate 3
1	A02	PLK1	5347	NM_005030	M-003290-01	29350	29270	23780
1	A03	AAK1	22848	NM_014911	M-005300-00	88090	90760	74560
1	A04	AATK	9625	XM_375495	M-005301-01	100840	93760	91640
1	A05	CERK	64781	NM_022766	M-004061-00	69030	73740	65840
1	A06	RAPGEF4	11069	NM_007023	M-009511-00	81350	90300	76360
1	A07	CHEK1	1111	NM_001274	M-003255-02	82710	74200	63500
1	A08	CHEK2	11200	NM_007194	M-003256-05	95360	82540	65730
1	A09	CHKA	1119	NM_001277	M-006704-00	74090	78110	67010
1	A10	CHKB	1120	NM_005198	M-006705-00	108520	93660	84000
1	A11	CHRM1	1128	NM_000738	M-005462-01	109380	99860	99820
1	A12	CHUK	1147	NM_001278	M-003473-01	86990	78960	69090
1	B02	siCONTROL TOX™			D-001500-01	57090	59170	39960
1	B03	CINP	51550	NM_032630	M-013591-01	85660	83760	69890
1	B04	CIT	11113	NM_007174	M-004613-00	73650	72880	59070
1	B05	CKB	1152	NM_001823	M-006706-01	83920	80790	63780
1	B06	CKM	1158	NM_001824	M-006707-00	83470	76250	61610
1	B07	CKMT1	1159	NM_020990	M-006708-00	107750	92870	82020
1	B08	CKMT2	1160	NM_001825	M-006709-00	69860	69390	57590
1	B09	CKS1B	1163	NM_001826	M-004586-01	59270	54870	50330
1	B10	CKS2	1164	NM_001827	M-007678-00	101750	86320	74740
1	B11	CLK1	1195	NM_004071	M-004800-00	106120	88170	75920
1	B12	CLK2	1196	NM_001291	M-004801-01	109930	85700	84700
1	C02	GAPDH		NM_002046	M-004253-01	79880	98530	53210
1	C03	CLK3	1198	NM_001292	M-004802-01	79700	69790	64350
1	C04	CLK4	57396	NM_020666	M-004803-00	86420	83300	73410
1	C05	ABL1	25	NM_007313	M-003100-01	68390	65480	45010
1	C06	ABL2	27	NM_005158	M-003101-01	80490	79570	64950
1	C07	ACK1	10188	NM_005781	M-003102-02	64560	56350	63770
1	C08	ACVR1	90	NM_001105	M-004924-01	98810	78320	75320
1	C09	ACVR1B	91	NM_004302	M-004925-01	69850	69160	57870
1	C10	ACVR2	92	NM_001616	M-004926-01	100890	88970	70470
1	C11	ACVR2B	93	NM_001106	M-004927-00	83790	77140	70010
1	C12	ACVRL1	94	NM_000020	M-005302-02	116740	86720	84930
1	D02	siCONTROL RISC-free™			D-001220-01	39820	37170	24180
1	D03	ADAM9	8754	NM_003816	M-004504-02	70690	59340	50550
1	D04	ADCK1	57143	NM_020421	M-005303-02	86210	86720	74780
1	D05	ADCK2	90956	NM_052853	M-005304-01	77470	65500	67910
1	D06	ADCK4	79934	NM_024876	M-005305-01	80120	69180	77450
1	D07	ADCK5	203054	NM_174922	M-018919-00	74520	68710	72650
1	D08	ADK	132	NM_001123	M-004733-02	75440	69540	60500
1	D09	ADRA1A	148	NM_000680	M-005419-00	76800	61420	65110
1	D10	ADRA1B	147	NM_000679	M-005420-01	75470	90360	85700
1	D11	ADRB2	154	NM_000024	M-005426-01	80090	62640	50380
1	D12	ADRBK1	156	NM_001619	M-004325-01	85840	69870	66230
1	E02	siCONTROL™ non-Targeting siRNA pool			D-001206-13	64070	69800	39690
1	E03	ADRBK2	157	NM_005160	M-004326-00	12260	12230	11730
1	E04	AGTR2	186	NM_000686	M-005429-01	75190	79300	71410
1	E05	AK1	203	NM_000476	M-006811-02	75500	73160	51640
1	E06	AK2	204	NM_001625	M-006812-00	54540	57320	47230
1	E07	AK3	205	NM_013410	M-006700-01	82450	72820	81600
1	E08	AK3L1	50808	NM_016282	M-006701-00	68050	74350	62250
1	E09	AK5	26289	NM_012093	M-004897-02	89420	104860	89540
1	E10	AK7	122481	NM_152327	M-007257-00	98910	78420	68600
1	E11	AKAP1	8165	NM_003488	M-011426-01	90340	84930	61390
1	E12	AKAP11	11215	NM_016248	M-009277-01	63370	52770	53790
1	F03	AKAP13	11214	NM_006738	M-008868-01	86820	92600	81090
1	F04	AKAP3	10566	NM_006422	M-009765-01	89430	83180	71130
1	F05	AKAP4	8852	NM_003886	M-008442-00	76410	69950	53710
1	F06	AKAP5	9495	NM_004857	M-011954-00	88250	82010	91370
1	F07	AKAP6	9472	NM_004274	M-008497-01	76720	78390	64550
1	F08	AKAP7	9465	NM_004842	M-013371-00	68590	67430	63350
1	F09	AKAP8	10270	NM_005858	M-009656-01	92090	78870	77800
1	F10	AKT1	207	NM_005163	M-003000-01	64480	57300	52270
1	F11	AKT2	208	NM_001626	M-003001-01	67240	56580	53320
1	F12	AKT3	10000	NM_005465	M-003002-01	105350	102610	88210
1	G03	ALK	238	NM_004304	M-003103-02	72990	72950	64320
1	G04	ACVR1C	130399	NM_145259	M-004929-01	60190	58300	42410
1	G05	ALS2CR2	55437	NM_018571	M-005306-01	73220	66160	58770
1	G06	ALS2CR7	65061	NM_139158	M-004685-01	80830	82550	75670
1	G07	AMHR2	269	NM_020547	M-005307-01	62390	59280	47960
1	G08	ANGPT4	51378	NM_015985	M-007803-00	70330	67720	41000
1	G09	ANKK1	255239	NM_178510	M-004930-01	91420	84860	71680
1	G10	ANKRD3	54101	NM_020639	M-005308-02	68810	69990	62350
1	G11	APEG1	10290	NM_005876	M-007687-01	104940	84570	58110
1	G12	APPL	26060	NM_012096	M-005138-00	93100	83230	86580
1	H03	ARAF1	369	NM_001654	M-003563-02	86330	67630	63440
1	H04	ARK5	9891	NM_014840	M-004931-00	123090	98700	91380
1	H05	ASK	10926	NM_006716	M-004165-01	78510	79910	73670
1	H06	ASP	83853	NM_031916	M-013023-00	87620	96070	75510
1	H07	ATM	472	NM_138293	M-003201-02	88200	81100	67240
1	H08	ATR	545	NM_001184	M-003202-04	64860	64180	61380
1	H09	AURKB	9212	NM_004217	M-003326-02	88260	82410	71780
1	H10	AURKC	6795	NM_003160	M-019573-01	79390	76640	70220
1	H11	AVPR1A	552	NM_000706	M-003631-01	95440	83730	80440
1	H12	AVPR1B	553	NM_000707	M-005431-00	58850	54230	59420
2	A02	PLK1	5347	NM_005030	M-003290-01	27400	29690	28310
2	A03	AXL	558	NM_001699	M-003104-02	79280	88540	104390
2	A04	AZU1	566	NM_001700	M-008914-00	83270	92980	127210
2	A05	BCKDK	10295	NM_005881	M-004932-00	67790	76780	99090
2	A06	BCR	613	NM_004327	M-003875-04	72430	87710	117350
2	A07	BDKRB2	624	NM_000623	M-005436-00	85140	96010	108390
2	A08	BLK	640	NM_001715	M-003105-03	80210	131610	122070
2	A09	BLNK	29760	NM_013314	M-020353-01	54980	71550	71280
2	A10	BMP2K	55589	NM_017593	M-005071-00	92080	125670	118890
2	A11	BMPR1A	657	NM_004329	M-004933-03	98720	114760	96390
2	A12	BMPR1B	658	NM_001203	M-004934-01	85090	109560	108640
2	B02	siCONTROL TOX™ siRNA			D-001500-01	44850	50320	64160
2	B03	BMPR2	659	NM_001204	M-005309-02	62630	78740	92520
2	B04	BMX	660	NM_001721	M-003106-02	90680	110660	125130
2	B05	BRAF	673	NM_004333	M-003460-01	56000	70650	83330
2	B06	BRD2	6046	NM_005104	M-004935-01	75560	95660	119310
2	B07	BRDT	676	NM_001726	M-004938-01	85390	108510	122120
2	B08	BTK	695	NM_000061	M-003107-01	65430	77790	75400
2	B09	BUB1	699	NM_004336	M-004102-00	81980	101120	105770
2	B10	BUB1B	701	NM_001211	M-004101-00	85460	96790	98020
2	B11	C14ORF20	283629	NM_174944	M-005310-00	83320	98220	100710
2	B12	TP53RK	112858	NM_033550	M-003108-01	89120	117490	102830
2	C02	GAPDH		NM_002046	M-004253-01	80040	105610	57760
2	C03	TRIB3	57761	NM_021158	M-003754-01	71520	81030	100530
2	C04	C6ORF199	221264	NM_145025	M-007254-01	48380	57540	64010
2	C05	C7ORF16	10842	NM_006658	M-018324-01	67780	82010	90460
2	C06	TRIB1	10221	NM_025195	M-003633-01	85150	79850	108020
2	C07	C9ORF12	64768	NM_022755	M-006703-02	62370	91860	94930
2	C08	CALM3	808	NM_005184	M-019939-01	54940	70970	75420
2	C09	CAMK1	8536	NM_003656	M-004940-00	83340	83900	90320
2	C10	CAMK1D	57118	NM_020397	M-004946-00	99100	109180	94180
2	C11	CAMK1G	57172	NM_020439	M-004941-01	99690	102660	115150
2	C12	CAMK2A	815	NM_015981	M-004942-00	84980	99900	107440
2	D02	siCONTROL RISC-free™ siRNA			D-001220-01	40950	66380	65670
2	D03	CAMK2B	816	NM_001220	M-004943-03	61590	85480	79230
2	D04	CAMK2D	817	NM_001221	M-004042-02	77570	103750	118430
2	D05	CAMK2G	818	NM_001222	M-004536-01	85350	87720	97760
2	D06	CAMK4	814	NM_001744	M-004944-01	72950	84140	108950
2	D07	CAMKK1	84254	NM_172207	M-004912-00	64600	81340	88220
2	D08	CAMKK2	10645	NM_006549	M-004842-01	75870	100020	107790
2	D09	CARD10	29775	NM_014550	M-004395-00	70740	99850	102910
2	D10	CARD14	79092	NM_024110	M-004397-00	59600	83510	81260
2	D11	TNNI3K	51086	NM_015978	M-005013-01	97100	117580	100620
2	D12	CARKL	23729	NM_013276	M-006815-00	91840	119580	127050
2	E02	siCONTROL™ Non-Targeting siRNA pool			D-001206-13	46790	60240	73440
2	E03	CASK	8573	NM_003688	M-005311-01	65400	86680	62470
2	E04	CCL2	6347	NM_002982	M-007831-00	62610	95450	90070
2	E05	CCL4	6351	NM_002984	M-007843-01	30350	55660	42220
2	E06	CCRK	23552	NM_012119	M-004686-01	62890	75850	73900
2	E07	CD3E	916	NM_000733	M-003775-01	77740	96260	111690
2	E08	CD4	920	NM_000616	M-005234-01	46520	72610	80860
2	E09	CD7	924	NM_006137	M-013630-02	75340	102540	92460
2	E10	CDADC1	81602	NM_030911	M-007732-00	56260	93290	53430
2	E11	CDC2	983	NM_001786	M-003224-03	81770	95760	95920
2	E12	CDC2L1	984	NM_001787	M-004687-01	99160	108020	104960
2	F03	CDC2L2	985	NM_024011	M-004026-01	83530	84250	96990
2	F04	CDC2L5	8621	NM_003718	M-004688-00	71540	99050	98290
2	F05	CDC42BPA	8476	NM_003607	M-003814-02	57400	72820	98680
2	F06	CDC42BPB	9578	NM_006035	M-004075-01	74420	85860	88010
2	F07	CDC7	8317	NM_003503	M-003234-02	64910	79950	91470
2	F08	CDK10	8558	NM_003674	M-003235-04	57920	82380	67810
2	F09	CDK11	23097	NM_015076	M-004689-00	56550	75070	76580
2	F10	CDK2	1017	NM_001798	M-003236-04	89160	99690	110180
2	F11	CDK3	1018	NM_001258	M-003237-01	78180	93720	102200
2	F12	CDK4	1019	NM_000075	M-003238-02	99570	124670	121940
2	G03	CDK5	1020	NM_004935	M-003239-01	77390	88830	108860
2	G04	CDK5R1	8851	NM_003885	M-008988-00	92250	81370	111900
2	G05	CDK5R2	8941	NM_003936	M-008885-00	58470	72770	89140
2	G06	CDK5RAP1	51654	NM_016082	M-013297-01	56180	72970	82760
2	G07	CDK5RAP3	80279	NM_025197	M-012957-00	67000	78260	76250
2	G08	CDK6	1021	NM_001259	M-003240-02	76440	94150	95110
2	G09	CDK7	1022	NM_001799	M-003241-01	101680	119470	127990
2	G10	CDK8	1024	NM_001260	M-003242-02	100020	113820	120030
2	G11	CDK9	1025	NM_001261	M-003243-02	87330	95200	106950
2	G12	CDKL1	8814	NM_004196	M-004323-01	73120	91280	81130
2	H03	CDKL2	8999	NM_003948	M-004797-00	87470	86400	111020
2	H04	CDKL3	51265	NM_016508	M-004798-00	81770	92950	109410
2	H05	CDKL5	6792	NM_003159	M-004799-02	75270	82140	113760
2	H06	CDKN1A	1026	NM_000389	M-003471-00	102880	106060	111480
2	H07	CDKN1B	1027	NM_004064	M-003472-00	86370	97130	120270
2	H08	CDKN1C	1028	NM_000076	M-003244-03	87860	115290	117230
2	H09	CDKN2B	1030	NM_004936	M-003245-02	96510	105340	122170
2	H10	CDKN2C	1031	NM_001262	M-003246-01	89520	101270	99490
2	H11	CDKN2D	1032	NM_001800	M-003247-02	84720	97550	88050
2	H12	CDKN3	1033	NM_005192	M-003879-00	79810	100480	97440
3	A02	PLK1	5347	NM_005030	M-003290-01	25500	33920	30810
3	A03	PLK3	1263	NM_004073	M-003257-02	127650	116480	128970
3	A04	CNKSR1	10256	NM_006314	M-012217-00	61400	67170	73860
3	A05	COL4A3BP	10087	NM_005713	M-012101-00	118200	110820	110830
3	A06	COPB2	9276	NM_004766	M-019847-01	48800	47040	52860
3	A07	CRK7	51755	NM_016507	M-004031-02	100140	111200	113420
3	A08	CRKL	1399	NM_005207	M-012023-01	80900	89330	92890
3	A09	CSF1R	1436	NM_005211	M-003109-02	81810	88450	80400
3	A10	CSK	1445	NM_004383	M-003110-02	129710	122320	119090
3	A11	CSNK1A1	1452	NM_001892	M-003957-03	113920	97710	106800
3	A12	CSNK1D	1453	NM_001893	M-003478-00	106060	108080	113580
3	B02	siCONTROL TOX™ siRNA			D-001500-01	59560	46360	79110
3	B03	CSNK1E	1454	NM_001894	M-003479-01	107820	117370	113760
3	B04	CSNK1G1	53944	NM_022048	M-004666-01	94710	87410	94300
3	B05	CSNK1G2	1455	NM_001319	M-004678-00	79090	97480	104410
3	B06	CSNK1G3	1456	NM_004384	M-004679-02	78790	97550	102770
3	B07	CSNK2A1	1457	NM_001895	M-003475-00	80250	112050	79810
3	B08	CSNK2A2	1459	NM_001896	M-004752-00	48040	59380	70450
3	B09	CSNK2B	1460	NM_001320	M-007679-00	70610	67450	79730
3	B10	CXCL10	3627	NM_001565	M-007871-00	91580	99930	101150
3	B11	DAPK1	1612	NM_004938	M-004417-02	53170	59790	63960
3	B12	DAPK2	23604	NM_014326	M-004418-02	117090	143630	146720
3	C02	GAPDH		NM_002046	M-004253-01	71250	101310	96860
3	C03	DAPK3	1613	NM_001348	M-004947-00	56480	69370	75460
3	C04	DCAMKL1	9201	NM_004734	M-004884-01	74110	69240	74250
3	C05	DCK	1633	NM_000788	M-006710-00	75570	63230	78910
3	C06	DDR1	780	NM_001954	M-003111-03	78240	67390	81300
3	C07	DDR2	4921	NM_006182	M-003112-03	78820	99940	89210
3	C08	DGKA	1606	NM_001345	M-006711-02	70200	57790	78730
3	C09	DGKB	1607	NM_004080	M-006712-01	81330	77190	82220
3	C10	DGKD	8527	NM_003648	M-006713-03	77890	93070	86500
3	C11	DGKE	8526	NM_003647	M-011493-00	65190	56140	71560
3	C12	DGKG	1608	NM_001346	M-006715-00	113500	96830	118140
3	D02	siCONTROL RISC-free™siRNA			D-001220-01	65140	91090	84680
3	D03	DGKI	9162	NM_004717	M-006717-01	91330	113510	123100
3	D04	DGKQ	1609	NM_001347	M-005079-02	89820	95640	107770
3	D05	DGKZ	8525	NM_003646	M-006718-00	85410	101440	93830
3	D06	DGUOK	1716	NM_001929	M-006719-02	80710	87260	81560
3	D07	DKFZP434C131	25989	XM_044630	M-004949-00	77040	83420	79980
3	D08	DKFZp434C1418	285220	NM_173655	M-005313-01	72660	74630	89780
3	D09	DKFZP586B1621	26007	NM_015533	M-006808-00	104710	108420	99290
3	D10	DKFZP761P0423	157285	XM_291277	M-025870-00	61840	84020	78350
3	D11	STYK1	55359	NM_018423	M-003113-01	68850	86810	84090
3	D12	DLG1	1739	NM_004087	M-009415-00	90990	92930	103590
3	E02	siCONTROL™ Non-Targeting siRNA pool			D-001206-13	78700	83490	81560
3	E03	DLG2	1740	NM_001364	M-011252-01	98420	102290	103460
3	E04	DLG3	1741	NM_021120	M-009462-01	59530	68730	86140
3	E05	DLG4	1742	NM_001365	M-007882-01	68900	71380	70900
3	E06	DMPK	1760	NM_004409	M-004637-00	60750	65150	82720
3	E07	DNAJC3	5611	NM_006260	M-012251-00	67200	66600	67550
3	E08	DOK1	1796	NM_001381	M-011254-00	84960	80860	108030
3	E09	DTYMK	1841	NM_012145	M-006720-00	80280	85480	90990
3	E10	DUSP1	1843	NM_004417	M-003484-02	67050	64860	73720
3	E11	DUSP10	11221	NM_007207	M-003965-01	103110	97010	87540
3	E12	DUSP2	1844	NM_004418	M-003565-01	98610	94720	96970
3	F03	DUSP22	56940	NM_020185	M-004517-00	112280	109460	111740
3	F04	DUSP4	1846	NM_001394	M-003963-02	66020	85740	98970
3	F05	DUSP5	1847	NM_004419	M-003566-01	65760	76930	72070
3	F06	DUSP6	1848	NM_001946	M-003964-01	74810	83120	91440
3	F07	DUSP7	1849	XM_037430	M-003567-00	86270	102020	112810
3	F08	DUSP8	1850	NM_004420	M-003568-00	75470	95580	91730
3	F09	DYRK1A	1859	NM_001396	M-004805-00	70630	81030	101480
3	F10	DYRK1B	9149	NM_004714	M-004806-01	66770	90850	82820
3	F11	DYRK2	8445	NM_003583	M-004730-02	99090	107060	107990
3	F12	DYRK3	8444	NM_003582	M-004731-00	116590	108760	126780
3	G03	DYRK4	8798	NM_003845	M-004732-01	84760	104460	114170
3	G04	EDN2	1907	NM_001956	M-017723-01	113930	117150	111980
3	G05	EEF2K	29904	NM_013302	M-004950-00	78110	91280	93130
3	G06	EGFR	1956	NM_005228	M-003114-01	88520	99460	95830
3	G07	EIF2AK3	9451	NM_004836	M-004883-01	86300	87280	93050
3	G08	EIF2AK4	27104	XM_031612	M-005314-00	105300	105580	111120
3	G09	EKI1	55500	NM_018638	M-006721-01	98150	95610	92260
3	G10	RAPGEF3	10411	NM_006105	M-007676-00	48450	44620	59820
3	G11	EPHA1	2041	NM_005232	M-003115-02	110640	105670	131270
3	G12	EPHA2	1969	NM_004431	M-003116-01	108730	98290	104790
3	H03	EPHA3	2042	NM_005233	M-003117-02	101020	102600	85760
3	H04	EPHA4	2043	NM_004438	M-003118-01	103110	90700	96830
3	H05	EPHA5	2044	NM_004439	M-005315-02	118460	126170	124840
3	H06	EPHA7	2045	NM_004440	M-003119-01	126740	128700	142450
3	H07	EPHA8	2046	NM_020526	M-003120-02	121760	141060	129140
3	H08	EPHB1	2047	NM_004441	M-003121-01	99420	102410	88460
3	H09	EPHB2	2048	NM_004442	M-003122-01	126110	115990	118320
3	H10	EPHB3	2049	NM_004443	M-003123-02	82060	109100	97740
3	H11	EPHB4	2050	NM_004444	M-003124-01	120970	130340	118070
3	H12	EPHB6	2051	NM_004445	M-003125-01	113130	112880	103840
4	A02	PLK1	5347	NM_005030	M-003290-01	30320	29810	30860
4	A03	ERBB2	2064	NM_004448	M-003126-01	124870	118900	123400
4	A04	ERBB3	2065	NM_001982	M-003127-02	117060	108400	115010
4	A05	ERBB4	2066	NM_005235	M-003128-02	79950	69270	75740
4	A06	ERK8	225689	NM_139021	M-004807-01	104160	100280	105430
4	A07	ERN1	2081	NM_001433	M-004951-01	105060	90840	97510
4	A08	EVI1	2122	NM_005241	M-006530-01	104500	87210	90010
4	A09	FASTK	10922	NM_006712	M-005317-02	103330	96000	114960
4	A10	FER	2241	NM_005246	M-003129-01	104310	94430	104920
4	A11	FES	2242	NM_002005	M-003130-01	121970	108440	122870
4	A12	FGFR1	2260	NM_000604	M-003131-02	110340	88530	109810
4	B02	siCONTROL TOX™ siRNA			D-001500-01	50510	54540	58670
4	B03	FGFR2	2263	NM_000141	M-003132-01	100150	92080	91080
4	B04	FGFR3	2261	NM_000142	M-003133-01	88950	82750	81640
4	B05	FGFR4	2264	NM_002011	M-003134-01	74170	69500	79060
4	B06	FGR	2268	NM_005248	M-003135-02	79950	73320	83090
4	B07	FLJ10074	55681	NM_017988	M-005318-00	102300	95430	102890
4	B08	FLJ10761	55224	NM_018208	M-005078-00	66950	60570	69520
4	B09	FLJ10842	55750	NM_018238	M-007256-00	111010	95190	113620
4	B10	RFK	55312	NM_018339	M-007260-00	121280	99000	113350
4	B11	FLJ12476	64799	NM_022784	M-007726-00	110380	98080	113670
4	B12	FLJ13052	65220	NM_023018	M-006318-00	115020	90330	112380
4	C02	GAPDH		NM_002046	M-004253-01	107550	94040	101840
4	C03	MASTL	84930	NM_032844	M-004020-03	96410	83910	98690
4	C04	FLJ20574	54986	NM_017886	M-005319-01	93640	84530	92020
4	C05	THNSL1	79896	NM_024838	M-007253-00	122540	95570	108630
4	C06	FLJ23074	80122	NM_025052	M-004843-00	76170	62470	74590
4	C07	LRRK1	79705	NM_024652	M-005320-01	114340	95650	108670
4	C08	FLJ23356	84197	NM_032237	M-005321-00	110920	92120	108730
4	C09	FLJ25006	124923	NM_144610	M-004624-00	90400	83130	94570
4	C10	FLJ32685	152110	NM_152534	M-004052-02	90110	71610	84850
4	C11	C9ORF98	158067	NM_152572	M-006803-00	104020	93650	94350
4	C12	FLJ34389	197259	NM_152649	M-005326-00	97430	82590	106350
4	D02	siCONTROL RISC-free™ siRNA			D-001220-01	83920	86830	94430
4	D03	FLJ35107	348825	XM_496631	M-007727-00	83500	82370	92990
4	D04	FLT1	2321	NM_002019	M-003136-02	103170	96320	105340
4	D05	FLT3	2322	NM_004119	M-003137-01	111890	108660	119500
4	D06	FLT4	2324	NM_002020	M-003138-01	119950	111500	112210
4	D07	FN3K	64122	NM_022158	M-006724-00	95240	81630	101640
4	D08	FN3KRP	79672	NM_024619	M-006817-00	68980	61740	73160
4	D09	FRAP1	2475	NM_004958	M-003008-01	88960	80140	84580
4	D10	FRDA	2395	NM_000144	M-006691-00	100060	93970	108000
4	D11	FRK	2444	NM_002031	M-003139-01	104200	82570	115460
4	D12	FUK	197258	NM_145059	M-007255-00	106330	84440	101720
4	E02	siCONTROL™ Non-Targeting siRNA pool			D-001206-13	69290	83560	77310
4	E03	FYB	2533	NM_001465	M-020174-01	87230	90850	87160
4	E04	FYN	2534	NM_002037	M-003140-03	127340	112280	107620
4	E05	GAK	2580	NM_005255	M-005005-01	101340	98990	115020
4	E06	GALK1	2584	NM_000154	M-007728-01	104950	97830	100920
4	E07	GALK2	2585	NM_002044	M-006725-00	114090	99210	114350
4	E08	GAP43	2596	NM_002045	M-011663-00	95740	89890	111390
4	E09	GCK	2645	NM_000162	M-010819-01	89000	89490	84890
4	E10	GFRA2	2675	NM_001495	M-007914-00	113660	81530	99840
4	E11	GK	2710	NM_000167	M-006727-00	91110	75700	106700
4	E12	GK2	2712	NM_033214	M-015091-01	120240	103960	137650
4	F03	GMFB	2764	NM_004124	M-019100-00	141930	112790	100890
4	F04	GMFG	9535	NM_004877	M-019878-01	96070	86630	85840
4	F05	GNE	10020	NM_005476	M-006729-00	92310	93680	98950
4	F06	GRK4	2868	NM_005307	M-004625-00	82860	70860	81060
4	F07	GRK5	2869	NM_005308	M-004626-00	116040	102720	114460
4	F08	GRK6	2870	NM_002082	M-004627-01	115040	111590	127890
4	F09	GRK7	131890	NM_139209	M-004628-00	90310	90890	95340
4	F10	GSG2	83903	NM_031965	M-005327-00	79020	68520	77420
4	F11	GSK3A	2931	NM_019884	M-003009-01	60970	50130	63540
4	F12	GSK3B	2932	NM_002093	M-003010-03	109370	101490	117110
4	G03	GTF2H1	2965	NM_005316	M-010924-00	115720	109120	118540
4	G04	GUCY2C	2984	NM_004963	M-005328-00	100930	95320	95780
4	G05	GUCY2D	3000	NM_000180	M-005329-01	75120	82140	78770
4	G06	GUCY2F	2986	NM_001522	M-004515-01	109540	89470	106610
4	G07	GUK1	2987	NM_000858	M-006734-01	85280	74620	79560
4	G08	HSPB8	26353	NM_014365	M-005006-00	96700	79090	94170
4	G09	HAK	115701	NM_052947	M-005330-02	114160	91120	107400
4	G10	HCK	3055	NM_002110	M-003141-02	90590	76160	81690
4	G11	HIPK1	204851	NM_152696	M-004809-02	78170	66640	73640
4	G12	HIPK2	28996	NM_022740	M-003266-03	101250	81290	102430
4	H03	HIPK3	10114	NM_005734	M-004810-00	105260	115660	132330
4	H04	HIPK4	147746	NM_144685	M-004808-02	102110	102920	101290
4	H05	HK1	3098	NM_000188	M-006820-01	108500	105470	106890
4	H06	HK2	3099	NM_000189	M-006735-01	87510	88410	87750
4	H07	HK3	3101	NM_002115	M-006736-00	95920	90410	103830
4	H08	HRI	27102	NM_014413	M-005007-00	88670	86870	90110
4	H09	STK32B	55351	NM_018401	M-004618-00	115690	113920	135790
4	H10	HSMDPKIN	55561	XM_290516	M-007691-01	111630	95350	136100
4	H11	HUNK	30811	NM_014586	M-004214-01	66170	58940	80100
4	H12	ITGB1BP1	9270	NM_004763	M-011927-00	128480	98400	119840
5	A02	PLK1	5347	NM_005030	M-003290-01	29660	34040	29310
5	A03	ICK	22858	NM_014920	M-004811-01	96150	102030	106910
5	A04	IGF1R	3480	NM_000875	M-003012-04	95010	109430	103450
5	A05	IHPK1	9807	NM_153273	M-006737-01	109210	123770	115180
5	A06	IHPK2	51447	NM_016291	M-006738-00	105020	113970	105090
5	A07	IHPK3	117283	NM_054111	M-006739-00	75650	91140	77240
5	A08	IKBKAP	8518	NM_003640	M-009371-00	124250	137820	132770
5	A09	IKBKB	3551	XM_032491	M-003503-00	92800	104520	107630
5	A10	IKBKE	9641	NM_014002	M-003723-02	114470	120820	131540
5	A11	IL2	3558	NM_000586	M-007967-00	95750	108800	108360
5	A12	ILK	3611	NM_004517	M-004499-00	104320	114830	103550
5	B02	siCONTROL TOX™ siRNA			D-001500-01	51200	54690	52840
5	B03	ILKAP	80895	NM_030768	M-010260-00	113610	124580	121190
5	B04	IMPK	253430	NM_152230	M-006740-01	96970	115100	110370
5	B05	INSR	3643	NM_000208	M-003014-01	114620	120790	131220
5	B06	INSRR	3645	NM_014215	M-005332-00	96220	95920	115900
5	B07	IRAK1	3654	NM_001569	M-004760-02	82330	96390	103430
5	B08	IRAK2	3656	NM_001570	M-004761-00	75200	87250	93260
5	B09	IRAK3	11213	NM_007199	M-004762-00	43820	47110	44950
5	B10	IRS1	3667	NM_005544	M-003015-01	63390	64070	72870
5	B11	ITK	3702	NM_005546	M-003144-02	126080	123590	137480
5	B12	ITPK1	3705	NM_014216	M-006741-00	85690	96170	90800
5	C02	GAPDH		NM_002046	M-004253-01	114470	129120	126930
5	C03	ITPKA	3706	NM_002220	M-006742-01	74430	104180	96520
5	C04	ITPKB	3707	NM_002221	M-006743-02	97480	100920	120110
5	C05	ITPKC	80271	NM_025194	M-006744-01	84010	99180	100550
5	C06	JAK1	3716	NM_002227	M-003145-01	87960	98850	91160
5	C07	JAK2	3717	NM_004972	M-003146-02	97550	122280	135060
5	C08	JAK3	3718	NM_000215	M-003147-01	97450	125780	129410
5	C09	JIK	51347	NM_016281	M-004844-01	100260	109110	115770
5	C10	KDR	3791	NM_002253	M-003148-01	79870	79900	80900
5	C11	KHK	3795	NM_000221	M-006745-02	100150	111650	105910
5	C12	TNIK	23043	XM_039796	M-004542-02	109520	117340	119680
5	D02	siCONTROL RISC-free™ siRNA			D-001220-01	77730	101720	89200
5	D03	MAST3	23031	XM_038150	M-004046-00	80260	92820	102990
5	D04	KIAA0999	23387	NM_025164	M-004779-02	75050	91780	98710
5	D05	KIAA1361	57551	XM_290796	M-004846-01	98140	118240	115240
5	D06	KIAA1399	57574	XM_046685	M-023172-01	98670	125480	136790
5	D07	KIAA1639	57729	XM_290923	M-005336-00	91310	109780	110330
5	D08	KIAA1765	85443	XM_047355	M-005337-00	76480	90060	88850
5	D09	KIAA1804	84451	NM_032435	M-004063-00	88300	95160	105170
5	D10	KIAA1811	84446	NM_032430	M-004619-01	70050	77170	79120
5	D11	LMTK3	114783	XM_055866	M-005338-01	84210	92540	88460
5	D12	KIF13B	23303	NM_015254	M-004963-00	101980	111340	98160
5	E02	siCONTROL™ Non-Targeting siRNA pool			D-001206-13	71550	103540	90330
5	E03	KIS	127933	NM_144624	M-003981-01	67030	78950	86690
5	E04	KIT	3815	NM_000222	M-003150-01	87710	107800	99590
5	E05	LMTK2	22853	NM_014916	M-003149-01	63660	91460	86180
5	E06	KSR2	283455	NM_173598	M-005322-01	98260	126630	115640
5	E07	LAK	80216	NM_025144	M-005009-01	89270	112260	117540
5	E08	LATS1	9113	NM_004690	M-004632-00	88840	109410	108610
5	E09	LATS2	26524	NM_014572	M-003865-00	108610	131400	125450
5	E10	LCK	3932	NM_005356	M-003151-01	79200	78090	91170
5	E11	LCP2	3937	NM_005565	M-012120-00	105810	121520	120210
5	E12	LIM	10611	NM_006457	M-006930-00	107800	123090	121970
5	F03	LIMK1	3984	NM_002314	M-007730-01	87980	109600	130500
5	F04	LIMK2	3985	NM_005569	M-003311-02	66800	73930	79110
5	F05	LOC115704	115704	NM_145245	M-015901-01	96650	120890	120410
5	F06	LOC149420	149420	NM_152835	M-005011-01	80560	94150	107260
5	F07	PRPS1L1	221823	NM_175886	M-006804-00	85410	102860	113120
5	F08	LOC340371	340371	NM_178564	M-005340-01	100490	103180	111870
5	F09	LOC91807	91807	NM_182493	M-005342-02	81600	94100	97440
5	F10	LTK	4058	NM_002344	M-003152-01	81550	91130	86300
5	F11	LYK5	92335	NM_153335	M-005343-01	102960	107660	103340
5	F12	LYN	2534	NM_002350	M-003153-03	100450	111970	101980
5	G03	SMAD7	4092	NM_005904	M-020068-00	88740	102820	116860
5	G04	MAGI-3	260425	NM_020965	M-009453-01	85390	90240	96910
5	G05	MAK	4117	NM_005906	M-004813-01	79640	92080	100240
5	G06	MALT1	10892	NM_006785	M-005936-01	74810	94900	92890
5	G07	MAP2K1	5604	NM_002755	M-003571-01	107130	116170	127080
5	G08	MAP2K1IP1	8649	NM_021970	M-003572-02	89250	103660	95190
5	G09	MAP2K2	5605	NM_030662	M-003573-03	110610	114890	128760
5	G10	MAP2K3	5606	NM_002756	M-003509-01	59300	66100	78090
5	G11	MAP2K4	6416	NM_003010	M-003574-02	91980	99560	97510
5	G12	MAP2K5	5607	NM_002757	M-003966-03	126960	125020	119630
5	H03	MAP2K6	5608	NM_002758	M-003967-00	100790	125300	102440
5	H04	MAP2K7	5609	NM_145185	M-004016-01	91360	97130	89890
5	H05	MAP3K1	4214	XM_042066	M-003575-01	92860	107990	94560
5	H06	MAP3K10	4294	NM_002446	M-003576-01	81710	96670	91900
5	H07	MAP3K11	4296	NM_002419	M-003577-02	107940	118190	105350
5	H08	MAP3K12	7786	NM_006301	M-003312-02	101760	117970	116020
5	H09	MAP3K13	9175	NM_004721	M-003579-01	85720	104980	107200
5	H10	MAP3K14	9020	NM_003954	M-003580-03	103650	113190	116950
5	H11	MAP3K2	10746	NM_006609	M-003582-01	106750	113460	101160
5	H12	MAP3K3	4215	NM_002401	M-003301-02	105710	116490	107430
6	A02	PLK1	5347	NM_005030	M-003290-01	28870	33900	28860
6	A03	MAP3K4	4216	NM_005922	M-003789-02	105180	146680	102190
6	A04	MAP3K5	4217	NM_005923	M-003584-02	112200	150990	102380
6	A05	MAP3K6	9064	NM_004672	M-003969-00	98740	133850	94170
6	A06	MAP3K7	6885	NM_003188	M-003790-05	111380	133040	85310
6	A07	MAP3K8	1326	NM_005204	M-003511-03	121070	156400	118540
6	A08	MAP3K9	4293	NM_033141	M-003585-01	87650	111390	82060
6	A09	MAP4K1	11184	NM_007181	M-003586-01	118120	146240	100270
6	A10	MAP4K2	5871	NM_004579	M-003587-01	104530	138340	97870
6	A11	MAP4K3	8491	NM_003618	M-003588-01	95860	114090	76080
6	A12	MAP4K4	9448	NM_004834	M-003971-02	146240	169040	127280
6	B02	siCONTROL TOX™ siRNA			D-001500-01	70820	76190	66450
6	B03	MAP4K5	11183	NM_006575	M-003589-02	131670	147630	111960
6	B04	MAPK1	5594	NM_002745	M-003555-02	98110	104740	79140
6	B05	MAPK10	5602	NM_002753	M-004324-00	106250	113380	71250
6	B06	MAPK11	5600	NM_002751	M-003972-03	104700	123990	87640
6	B07	MAPK12	6300	NM_002969	M-003590-00	100170	116880	93950
6	B08	MAPK13	5603	NM_002754	M-003591-02	115130	150170	109710
6	B09	MAPK14	1432	NM_001315	M-003512-05	122070	162010	107430
6	B10	MAPK3	5595	NM_002746	M-003592-02	51700	50580	38870
6	B11	MAPK4	5596	NM_002747	M-003593-02	105050	121430	102430
6	B12	MAPK6	5597	NM_002748	M-003594-01	108330	153740	103260
6	C02	GAPDH		NM_002046	M-004253-01	123970	146070	92200
6	C03	MAPK7	5598	NM_002749	M-003513-02	132590	157880	104570
6	C04	MAPK8	5599	NM_002750	M-003514-01	100240	140080	76380
6	C05	MAPK8IP1	9479	NM_005456	M-003595-00	101050	154040	97830
6	C06	MAPK8IP2	23542	NM_012324	M-012462-00	109760	157300	100490
6	C07	MAPK8IP3	23162	NM_015133	M-003596-01	113600	162620	103890
6	C08	MAPK9	5601	NM_002752	M-003505-02	109740	176210	111820
6	C09	MAPKAPK2	9261	NM_004759	M-003516-02	100590	150100	92980
6	C10	MAPKAPK3	7867	NM_004635	M-005014-01	91790	101890	67250
6	C11	MAPKAPK5	8550	NM_003668	M-005015-00	113040	142230	90390
6	C12	MARK1	4139	NM_018650	M-004259-02	96240	119260	87990
6	D02	siCONTROL RISC-free™ siRNA			D-001220-01	117070	111580	75230
6	D03	MARK2	2011	NM_004954	M-004260-01	112340	122880	85970
6	D04	MARK3	4140	NM_002376	M-003517-03	106620	139820	95450
6	D05	MARK4	57787	NM_031417	M-005345-02	78920	115910	84060
6	D06	MAST2	23139	NM_015112	M-004633-00	97940	154030	106310
6	D07	MATK	4145	NM_002378	M-003154-03	81010	115750	84110
6	D08	MBIP	51562	NM_016586	M-021396-00	120320	182830	110560
6	D09	MELK	9833	NM_014791	M-004029-01	115070	133370	81940
6	D10	MERTK	10461	NM_006343	M-003155-01	91960	114900	81680
6	D11	MET	4233	NM_000245	M-003156-02	122080	162820	114380
6	D12	MGC16169	93627	NM_033115	M-005346-00	106980	138100	100510
6	E02	siCONTROL™ Non-Targeting siRNA pool			D-001206-13	88660	93170	61280
6	E03	STK32A	202374	NM_145001	M-004634-00	114430	165160	114400
6	E04	MGC26597	206426	NM_152700	M-004783-00	123330	171110	110280
6	E05	CSNK1A1L	122011	NM_145203	M-004681-01	100620	153490	94530
6	E06	MGC42105	167359	NM_153361	M-005016-01	117130	206330	131610
6	E07	C9ORF96	169436	XM_291304	M-005347-00	101850	173100	120540
6	E08	MGC45428	166614	NM_152619	M-005017-01	108120	156470	109750
6	E09	PIP5KL1	138429	NM_173492	M-008770-00	121420	144810	101190
6	E10	MGC4796	83931	NM_032017	M-005348-00	93690	130400	88340
6	E11	MGC5601	80724	NM_025247	M-007684-01	91660	113660	79590
6	E12	MGC8407	79012	NM_024046	M-005349-01	129010	153310	118430
6	F03	MIDORI	57538	NM_020778	M-005350-01	124620	160640	106920
6	F04	MINK	50488	NM_015716	M-004861-02	97170	130940	92120
6	F05	MKNK1	8569	NM_003684	M-004879-01	95560	133210	95900
6	F06	MKNK2	2872	NM_017572	M-004908-01	103990	152040	106120
6	F07	MOS	4342	NM_005372	M-003859-02	96530	124560	86090
6	F08	MPP1	4354	NM_002436	M-010252-00	124730	154040	127060
6	F09	MPP2	4355	NM_005374	M-009729-00	103220	125630	100250
6	F10	MPP3	4356	NM_001932	M-010612-01	71780	90710	64070
6	F11	MPZL1	9019	NM_003953	M-015738-01	149150	175840	130600
6	F12	MRC2	9902	NM_006039	M-020064-00	107200	141550	94220
6	G03	MST1R	4486	NM_002447	M-003157-02	75940	88180	67880
6	G04	MST4	51765	NM_016542	M-003753-01	120410	139940	126460
6	G05	MUSK	4593	NM_005592	M-003158-01	93490	111900	93570
6	G06	MVD	4597	NM_002461	M-006748-00	137240	122640	97710
6	G07	MVK	4598	NM_000431	M-006749-00	102260	116790	100430
6	G08	MYLK	4638	NM_005965	M-005351-04	127760	145210	98770
6	G09	MYLK2	85366	NM_033118	M-005352-02	79380	77200	61380
6	G10	MYO3A	53904	NM_017433	M-004862-00	89830	105400	82630
6	G11	MYO3B	140469	NM_138995	M-004863-00	103820	117100	91500
6	G12	NAGK	55577	NM_017567	M-006750-00	98910	120070	88910
6	H03	NBEA	26960	NM_015678	M-015419-00	132230	161170	125100
6	H04	COASY	80347	NM_025233	M-006751-00	97160	114310	81770
6	H05	NEK1	4750	XM_291107	M-004864-00	106360	116080	94060
6	H06	NEK11	79858	NM_024800	M-004865-01	93130	139920	94730
6	H07	NEK2	4751	NM_002497	M-004090-03	107800	117030	87090
6	H08	NEK3	4752	NM_002498	M-004867-01	104140	112050	80450
6	H09	NEK4	6787	NM_003157	M-003519-01	109390	94040	83040
6	H10	NEK6	10783	NM_014397	M-004166-01	157030	174300	129500
6	H11	NEK7	140609	NM_133494	M-003795-02	120440	107640	85400
6	H12	NEK8	284086	NM_178170	M-004866-00	100270	114340	74590
7	A02	PLK1	5347	NM_005030	M-003290-01	30700	38550	34620
7	A03	NEK9	91754	NM_033116	M-004869-01	124250	131590	129060
7	A04	NLK	51701	NM_016231	M-004763-01	150430	161380	147430
7	A05	NME1	4830	NM_000269	M-006821-01	118360	122740	120720
7	A06	NME2	4831	NM_002512	M-005102-01	130140	140790	140680
7	A07	NME3	4832	NM_002513	M-006753-00	93820	126020	118110
7	A08	NME4	4833	NM_005009	M-006494-00	134480	137600	110690
7	A09	NME5	8382	NM_003551	M-006754-00	121970	142770	142770
7	A10	NME6	10201	NM_005793	M-006755-01	148200	130440	125050
7	A11	NME7	29922	NM_013330	M-006756-02	139880	137560	140990
7	A12	NPR1	4881	NM_000906	M-005354-00	147640	140740	135920
7	B02	siCONTROL TOX™ siRNA			D-001500-01	87150	73830	91760
7	B03	NPR2	4882	NM_000907	M-005355-01	148920	121150	131390
7	B04	NRBP	29959	NM_013392	M-005356-01	147480	128600	131340
7	B05	NRG3	10718	XM_166086	M-026286-00	123860	114100	117230
7	B06	NTRK1	4914	NM_002529	M-003159-01	154120	107660	114350
7	B07	NTRK2	4915	NM_006180	M-003160-01	157340	142390	149250
7	B08	NTRK3	4916	NM_002530	M-003161-01	136270	122750	138680
7	B09	NYD-SP25	89882	NM_033516	M-007733-00	132990	105200	99670
7	B10	OSR1	9943	NM_005109	M-004870-01	122590	103510	90490
7	B11	P15RS	55197	NM_018170	M-007734-01	131980	118380	117530
7	B12	PACE-1	57147	NM_020423	M-005357-00	133160	109780	104880
7	C02	GAPDH		NM_002046	M-004253-01	130040	117010	119790
7	C03	PACSIN1	29993	NM_020804	M-007735-00	123270	113860	113630
7	C04	PAG	55824	NM_018440	M-012956-01	115870	104500	96190
7	C05	PAK1	5058	NM_002576	M-003521-03	103350	93840	101750
7	C06	PAK2	5062	NM_002577	M-003597-02	133940	130470	124450
7	C07	PAK3	5063	NM_002578	M-003614-00	125660	114660	109870
7	C08	PAK4	10298	NM_005884	M-003615-02	139890	134440	111870
7	C09	PAK6	56924	NM_020168	M-004338-02	115160	101680	101130
7	C10	PAK7	57144	NM_020341	M-003973-02	137810	126660	127430
7	C11	PANK1	53354	NM_138316	M-004057-02	134180	115870	97060
7	C12	PANK3	79646	NM_024594	M-006758-00	133110	144150	126780
7	D02	siCONTROL RISC-free™ siRNA			D-001220-01	110950	97620	110000
7	D03	PANK4	55229	NM_018216	M-006759-00	137700	107760	113730
7	D04	PAPSS1	9061	NM_005443	M-007736-01	150400	119910	129020
7	D05	PAPSS2	9060	NM_004670	M-006760-01	122480	86490	110510
7	D06	PASK	23178	NM_015148	M-005018-01	129850	100620	132260
7	D07	PCK1	5105	NM_002591	M-006796-00	123050	100070	120940
7	D08	PCK2	5106	NM_004563	M-006797-01	123830	109920	112250
7	D09	PCTK1	5127	NM_006201	M-004313-00	143780	128710	110350
7	D10	PCTK2	5128	NM_002595	M-004835-01	167600	150150	122390
7	D11	PCTK3	5129	NM_002596	M-004836-02	127380	93490	123920
7	D12	PDGFRA	5156	NM_006206	M-003162-03	130260	111610	120440
7	E02	siCONTROL™ Non-Targeting siRNA pool			D-001206-13	106720	101980	104420
7	E03	PDGFRB	5159	NM_002609	M-003163-02	99840	96610	94000
7	E04	PDK1	5163	NM_002610	M-005019-00	143120	113780	126000
7	E05	PDK2	5164	NM_002611	M-005020-00	116800	103000	97180
7	E06	PDK3	5165	NM_005391	M-005021-01	140540	115390	121460
7	E07	PDK4	5166	NM_002612	M-019425-00	67260	64300	56430
7	E08	PDPK1	5170	NM_002613	M-003017-01	116010	103140	102930
7	E09	PDXK	8566	NM_003681	M-005070-02	137630	123070	121790
7	E10	PFKFB1	5207	NM_002625	M-006761-00	101060	82870	75500
7	E11	PFKFB2	5208	NM_006212	M-006762-01	105600	89050	76270
7	E12	PFKFB3	5209	NM_004566	M-006763-00	119590	99880	110000
7	F03	PFKFB4	5210	NM_004567	M-006764-00	158810	138590	136370
7	F04	PFKL	5211	NM_002626	M-006822-00	142790	131330	123740
7	F05	PFKM	5213	NM_000289	M-006765-01	156970	143880	128090
7	F06	PFKP	5214	NM_002627	M-010253-01	153670	129990	134240
7	F07	PFTK1	5218	NM_012395	M-004837-01	44770	62420	82680
7	F08	PGK1	5230	NM_000291	M-006767-01	149660	123020	134950
7	F09	PGK2	5232	NM_138733	M-006768-01	136150	127270	128290
7	F10	PHKA1	5255	NM_002637	M-019682-00	166750	149890	130820
7	F11	PHKA2	5256	NM_000292	M-007669-00	123840	108590	111660
7	F12	PHKG1	5260	NM_006213	M-005023-01	147790	133930	134710
7	G03	PHKG2	5261	NM_000294	M-004881-00	168070	151140	142390
7	G04	PI4K2B	55300	NM_018323	M-006769-01	129420	103300	122330
7	G05	PI4KII	55361	NM_018425	M-006770-01	142500	125400	130300
7	G06	PIK3C2A	5286	NM_002645	M-006771-00	55270	53400	57240
7	G07	PIK3C2B	5287	NM_002646	M-006772-01	128520	106800	122450
7	G08	PIK3C2G	5288	NM_004570	M-006773-00	149240	120870	125900
7	G09	PIK3CA	5290	NM_006218	M-003018-01	113290	99790	98330
7	G10	PIK3CB	5291	NM_006219	M-003019-02	144250	121890	117820
7	G11	PIK3CG	5294	NM_002649	M-005274-02	132960	120690	58430
7	G12	PIK3R1	5295	NM_181504	M-003020-02	152560	127250	117210
7	H03	PIK3R2	5296	NM_005027	M-003021-01	164780	145790	149300
7	H04	PIK3R3	8503	NM_003629	M-019546-00	159840	132230	142350
7	H05	PIK3R4	30849	NM_014602	M-005025-01	85520	86190	80490
7	H06	PIK4CA	5297	NM_002650	M-006776-03	107870	88620	91270
7	H07	PIK4CB	5298	NM_002651	M-006777-02	150050	131420	134900
7	H08	PIM1	5292	NM_002648	M-003923-00	139890	133270	127670
7	H09	PIM2	11040	NM_006875	M-005359-00	120850	106720	115510
7	H10	PINK1	65018	NM_032409	M-004030-01	148030	131920	126770
7	H11	PIP5K1A	8394	NM_003557	M-004780-02	148370	141670	136870
7	H12	PIP5K2A	5305	NM_005028	M-006778-00	169630	171620	177070
8	A02	PLK1	5347	NM_005030	M-003290-01	42680	40630	41750
8	A03	PIP5K2B	8396	NM_003559	M-006779-02	139310	126340	143030
8	A04	PIP5K2C	79837	NM_024779	M-004535-00	151490	143510	154840
8	A05	PITPNM3	83394	NM_031220	M-014699-00	147890	133620	136470
8	A06	STK32C	282974	NM_173575	M-004615-00	163290	158510	156130
8	A07	PKIA	5569	NM_006823	M-012321-00	165260	147670	151480
8	A08	PKIB	5570	NM_032471	M-008224-01	151160	127030	134590
8	A09	PKLR	5313	NM_000298	M-006780-00	114600	107060	110440
8	A10	PKM2	5315	NM_002654	M-006781-01	142920	130510	142280
8	A11	PKMYT1	9088	NM_004203	M-005026-02	149180	137330	136860
8	A12	PKN3	29941	NM_013355	M-004647-00	146160	90790	130910
8	B02	siCONTROL TOX™ siRNA			D-001500-01	109270	98700	112170
8	B03	PLK1	5347	NM_005030	M-003290-01	40870	38910	40810
8	B04	EXOSC10	5394	NM_002685	M-010904-00	107500	96380	92480
8	B05	PMVK	10654	NM_006556	M-006782-00	121020	110560	105810
8	B06	PNKP	11284	NM_007254	M-006783-02	140780	138340	144400
8	B07	PPP1R1B	84152	NM_032192	M-012745-00	146570	141880	151630
8	B08	PPP2CA	5515	NM_002715	M-003598-00	125250	136690	136400
8	B09	PPP2CB	5516	NM_004156	M-003599-02	126420	114760	121420
8	B10	PPP4C	5531	NM_002720	M-008486-01	133370	123920	117850
8	B11	PRKAA1	5562	NM_006251	M-005027-01	137560	124650	119670
8	B12	PRKAA2	5563	NM_006252	M-005361-01	157500	148650	153990
8	C02	GAPDH		NM_002046	M-004253-01	140920	153730	162980
8	C03	PRKACA	5566	NM_002730	M-004649-00	132790	129450	127420
8	C04	PRKACB	5567	NM_002731	M-004650-00	158420	153050	154760
8	C05	PRKACG	5568	NM_002732	M-004651-02	142110	149920	143710
8	C06	PRKAG1	5571	NM_002733	M-009056-00	172550	175040	168130
8	C07	PRKAG3	53632	NM_017431	M-009859-01	133810	132650	121860
8	C08	PRKAR1A	5573	NM_002734	M-007670-01	142570	145320	162470
8	C09	PRKAR2A	5576	NM_004157	M-007671-00	133110	128910	132590
8	C10	PRKAR2B	5577	NM_002736	M-007673-00	131630	154610	127350
8	C11	PRKCA	5578	NM_002737	M-003523-03	140880	170730	129650
8	C12	PRKCABP	9463	NM_012407	M-020124-00	155750	160970	155900
8	D02	siCONTROL RISC-free™ siRNA			D-001220-01	157810	123800	158120
8	D03	PRKCB1	5579	NM_002738	M-003758-04	127240	147970	147820
8	D04	PRKCD	5580	NM_006254	M-003524-01	164900	162430	151130
8	D05	PRKCE	5581	NM_005400	M-004653-00	141880	139790	130560
8	D06	PRKCG	5582	NM_002739	M-004654-01	156230	163370	154790
8	D07	PRKCH	5583	NM_006255	M-004655-01	120010	140150	127510
8	D08	PRKCI	5584	NM_002740	M-004656-01	146640	134790	132560
8	D09	PRKCL1	5585	NM_002741	M-004175-02	147370	139850	150290
8	D10	PRKCL2	5586	NM_006256	M-004612-02	107070	114810	107870
8	D11	PRKCM	5587	NM_002742	M-005028-00	121240	137040	114090
8	D12	PRKCN	23683	NM_005813	M-005029-01	137780	128890	129670
8	E02	siCONTROL™ Non-Targeting siRNA pool			D-001206-13	114180	99410	113320
8	E03	PRKCQ	5588	NM_006257	M-003525-01	155540	144470	148690
8	E04	PRKCSH	5589	NM_002743	M-010618-00	148750	143540	123080
8	E05	PRKCZ	5590	NM_002744	M-003526-02	162860	152720	143910
8	E06	PRKD2	25865	NM_016457	M-004197-01	151970	144900	139820
8	E07	PRKDC	5591	NM_006904	M-005030-01	130080	135930	134740
8	E08	PRKG1	5592	NM_006258	M-004658-02	138160	134130	131530
8	E09	PRKG2	5593	NM_006259	M-004659-00	129720	137170	125610
8	E10	PRKR	5610	NM_002759	M-003527-00	145970	153980	145610
8	E11	PRKRA	8575	NM_003690	M-006426-00	139890	125520	143910
8	E12	PRKWNK1	65125	NM_018979	M-005362-00	151500	128050	121300
8	F03	PRKWNK2	65268	NM_006648	M-005363-01	147550	150470	159350
8	F04	PRKWNK3	65267	NM_020922	M-005364-02	117220	119080	105240
8	F05	PRKWNK4	65266	NM_032387	M-005031-01	130310	139110	139350
8	F06	PRKX	5613	NM_005044	M-004660-01	140490	150320	137430
8	F07	PRKY	5616	NM_002760	M-004661-02	129290	135020	126280
8	F08	PRPF4B	8899	NM_003913	M-004074-03	116330	112980	117150
8	F09	PRPS1	5631	NM_002764	M-006784-00	160260	159140	152540
8	F10	PRPS2	5634	NM_002765	M-004877-01	146260	147670	156400
8	F11	PRPSAP1	5635	NM_002766	M-006794-01	98820	104830	112260
8	F12	PRPSAP2	5636	NM_002767	M-006795-01	144980	146930	143950
8	G03	TAO1	9344	NM_004783	M-004171-03	153070	154250	173670
8	G04	PSKH1	5681	NM_006742	M-005365-00	125020	130970	132570
8	G05	PSKH2	85481	NM_033126	M-005366-00	106240	125500	138480
8	G06	PTK2	5747	NM_005607	M-003164-02	126040	130930	134590
8	G07	PTK2B	2185	NM_004103	M-003165-03	100100	117450	119090
8	G08	PTK6	5753	NM_005975	M-003166-01	129300	140310	156250
8	G09	PTK7	5754	NM_002821	M-003167-02	114990	115840	136830
8	G10	PTK9	5756	NM_002822	M-003168-03	155000	160430	189100
8	G11	PTK9L	11344	NM_007284	M-003169-01	119800	107840	141400
8	G12	PTPN5	84867	NM_032781	M-003600-01	171430	155890	171740
8	H03	PTPRG	5793	NM_002841	M-008069-00	155670	150530	150030
8	H04	PTPRJ	5795	NM_002843	M-008476-01	72010	81730	85890
8	H05	PTPRR	5801	NM_002849	M-004017-01	121170	117610	132830
8	H06	PTPRT	11122	NM_007050	M-008072-01	140560	137900	150330
8	H07	PXK	54899	NM_017771	M-005367-00	108130	124220	139150
8	H08	PYCS	5832	NM_002860	M-006785-00	158180	163090	158750
8	H09	RAC1	5879	NM_018890	M-003560-02	142840	134750	136940
8	H10	RAF1	5894	NM_002880	M-003601-00	180340	156140	187080
8	H11	RAGE	5891	NM_014226	M-004838-01	127850	127030	148760
8	H12	RASGRF2	5924	NM_006909	M-024516-01	155160	147990	171990
9	A02	PLK1	5347	NM_005030	M-003290-01	23380	41500	36580
9	A03	RBKS	64080	NM_022128	M-006786-00	81860	194160	156660
9	A04	RET	5979	NM_000323	M-003170-01	67320	134390	128190
9	A05	RFP	5987	NM_006510	M-006552-00	85990	151440	145820
9	A06	GRK1	6011	NM_002929	M-004662-00	78850	162160	148730
9	A07	RIOK1	83732	NM_031480	M-005368-01	82440	120110	108940
9	A08	RIOK3	8780	NM_003831	M-005040-01	89960	115560	110960
9	A09	RIPK1	8737	NM_003804	M-004445-01	87200	132280	119600
9	A10	RIPK2	8767	NM_003821	M-003602-00	100540	142780	145090
9	A11	RIPK3	11035	NM_006871	M-003534-00	92450	139800	131330
9	A12	RNASEL	6041	NM_021133	M-005032-01	103980	182860	158220
9	B02	siCONTROL TOX™ siRNA			D-001500-01	66400	106200	88370
9	B03	ROCK1	6093	NM_005406	M-003536-01	64930	136980	126330
9	B04	ROCK2	9475	NM_004850	M-004610-01	77550	152110	151740
9	B05	ROR1	4919	NM_005012	M-003171-01	64680	130710	132860
9	B06	ROR2	4920	NM_004560	M-003172-01	88580	149820	148460
9	B07	ROS1	6098	NM_002944	M-003173-01	53000	99780	93250
9	B08	RP2	6102	NM_006915	M-012350-01	71330	150430	129480
9	B09	RPS6KA1	6195	NM_002953	M-003025-03	63120	117180	109270
9	B10	RPS6KA2	6196	NM_021135	M-004663-01	60590	117420	115780
9	B11	RPS6KA3	6197	NM_004586	M-003026-01	65010	134000	144280
9	B12	RPS6KA4	8986	NM_003942	M-004664-00	77820	132070	121020
9	C02	GAPDH		NM_002046	M-004253-01	78070	169010	153300
9	C03	RPS6KA5	9252	NM_004755	M-004665-01	41590	147700	139320
9	C04	RPS6KA6	27330	NM_014496	M-004670-00	56120	147120	140260
9	C05	RPS6KB1	6198	NM_003161	M-003616-02	61380	123530	121260
9	C06	RPS6KB2	6199	NM_003952	M-004671-00	67820	121670	125160
9	C07	RPS6KC1	26750	NM_012424	M-005371-01	54570	123200	117800
9	C08	RPS6KL1	83694	NM_031464	M-005372-00	63680	121450	111210
9	C09	RYK	6259	NM_002958	M-003174-02	70500	119190	109520
9	C10	SAST	22983	NM_014975	M-004672-01	54150	109630	116330
9	C11	SCAP1	8631	NM_003726	M-011505-01	63330	127080	113700
9	C12	SCYL1	57410	NM_020680	M-005373-00	102370	170840	154860
9	D02	siCONTROL RISC-free™ siRNA			D-001220-01	74010	188110	164960
9	D03	SEPHS1	22929	NM_012247	M-007737-00	54140	150160	149080
9	D04	SGK	6446	NM_005627	M-003027-04	80100	171790	151450
9	D05	SGK2	10110	NM_016276	M-004673-01	92380	159910	136280
9	D06	SGKL	23678	NM_013257	M-004162-00	83040	158850	126370
9	D07	SHC1	6464	NM_003029	M-018841-00	79710	153510	123190
9	D08	SIK2	23235	NM_015191	M-004778-02	87650	155480	121100
9	D09	SLK	9748	NM_014720	M-003850-02	74890	181530	146600
9	D10	SMG1	23049	NM_014006	M-005033-00	66080	151960	128750
9	D11	SNARK	81788	NM_030952	M-005374-01	62680	137700	120120
9	D12	SNF1LK	150094	NM_173354	M-003959-04	109520	175490	129190
9	E02	siCONTROL™ Non-Targeting siRNA pool			D-001206-13	68940	164330	153300
9	E03	PLK2	10769	NM_006622	M-003325-03	46250	151160	134330
9	E04	SNRK	54861	NM_017719	M-004322-00	45690	159150	127730
9	E05	SOCS1	8651	NM_003745	M-011511-01	72980	171260	136880
9	E06	SOCS5	9655	NM_014011	M-017374-00	64750	119130	106070
9	E07	SPA17	53340	NM_017425	M-007677-01	67460	122240	105640
9	E08	SPEC2	56990	NM_020240	M-020826-00	79540	158850	129310
9	E09	SPHK1	8877	NM_021972	M-004172-02	42370	117400	95790
9	E10	SPHK2	56848	NM_020126	M-004831-00	57270	133440	118880
9	E11	SEPHS2	22928	NM_012248	M-007738-00	57330	156630	138510
9	E12	SQSTM1	8878	NM_003900	M-010230-00	68990	136210	115660
9	F03	SRC	6714	NM_005417	M-003175-03	57570	163450	143560
9	F04	SRMS	6725	NM_080823	M-005376-00	64410	136120	109890
9	F05	SRPK1	6732	NM_003137	M-003982-02	67710	147680	121120
9	F06	SRPK2	6733	NM_182691	M-004839-01	77340	169820	141950
9	F07	ABI1	10006	NM_005470	M-007290-00	74440	147510	132900
9	F08	SSTK	83983	NM_032037	M-005034-00	61590	130540	116790
9	F09	STK10	6793	NM_005990	M-004168-01	67890	140840	125160
9	F10	STK11	6794	NM_000455	M-005035-01	55500	141770	140520
9	F11	STK16	8576	NM_003691	M-004054-00	47940	119810	125920
9	F12	STK17A	9263	NM_004760	M-005377-00	56540	112220	119330
9	G03	STK17B	9262	NM_004226	M-004051-01	58210	130350	118840
9	G04	PLK4	10733	NM_014264	M-005036-01	60540	107380	101620
9	G05	STK19	8859	NM_004197	M-005378-00	61010	109390	103200
9	G06	STK22B	23617	NM_053006	M-005379-01	62410	114480	125880
9	G07	STK22C	81629	NM_052841	M-004050-01	49250	97820	92730
9	G08	STK22D	83942	NM_032028	M-005038-02	72260	159130	144310
9	G09	STK23	26576	NM_014370	M-004840-02	69180	140350	167120
9	G10	STK24	8428	NM_003576	M-004872-02	74830	136450	129270
9	G11	STK25	10494	NM_006374	M-004873-00	82080	156680	162770
9	G12	STK29	9024	NM_003957	M-005381-02	97960	153070	144050
9	H03	STK3	6788	NM_006281	M-004874-01	80380	158950	140380
9	H04	STK31	56164	NM_031414	M-005382-00	82330	155970	127220
9	H05	STK33	65975	NM_030906	M-005383-02	57390	137620	109780
9	H06	STK35	140901	NM_080836	M-005384-00	68240	147870	123330
9	H07	STK36	27148	NM_015690	M-005039-01	83450	151880	136500
9	H08	STK38	11329	NM_007271	M-004674-00	75920	138270	132560
9	H09	STK38L	23012	NM_015000	M-003313-02	91170	175570	148180
9	H10	STK39	27347	NM_013233	M-004875-01	50590	95890	92760
9	H11	STK4	6789	NM_006282	M-004157-01	75930	169450	162110
9	H12	STK6	6790	NM_003600	M-003545-09	51760	116950	108380
10	A02	PLK1	5347	NM_005030	M-003290-01	32080	26220	64000
10	A03	SYK	6850	NM_003177	M-003176-03	111430	76360	181590
10	A04	TAF1	6872	NM_004606	M-005041-01	88050	79140	167260
10	A05	TAF1L	138474	NM_153809	M-005385-02	60100	57450	154880
10	A06	TAO1	9344	NM_004783	M-004171-03	118950	84700	233720
10	A07	TBK1	29110	NM_013254	M-003788-02	78710	76910	204250
10	A08	TEC	7006	NM_003215	M-003177-02	101480	98900	213970
10	A09	TEK	7010	NM_000459	M-003178-02	101480	103210	213610
10	A10	TESK1	7016	NM_006285	M-005043-00	82490	93160	182250
10	A11	TESK2	10420	NM_007170	M-005044-00	91350	112690	186050
10	A12	TEX14	56155	NM_031272	M-005386-01	105390	70440	236100
10	B02	siCONTROL TOX™ siRNA			D-001500-01	69620	31330	176590
10	B03	TGFBR1	7046	NM_004612	M-003929-01	98450	66630	182080
10	B04	TGFBR2	7048	NM_003242	M-003930-01	85660	66540	177430
10	B05	TIE	7075	NM_005424	M-003179-01	115640	169740	194750
10	B06	TJP2	9414	NM_004817	M-009932-01	110830	66200	198300
10	B07	TK1	7083	NM_003258	M-006787-00	60790	49970	144400
10	B08	TK2	7084	NM_004614	M-006788-02	105980	157150	178950
10	B09	TLK1	9874	NM_012290	M-004174-00	69050	74480	167470
10	B10	TLK2	11011	NM_006852	M-005389-02	99670	88780	211700
10	B11	TLR1	7096	NM_003263	M-008086-00	92540	190590	206260
10	B12	TLR3	7098	NM_003265	M-007745-00	103770	145300	208740
10	C02	GAPDH		NM_002046	M-004253-01	102370	74030	186180
10	C03	TLR4	7099	NM_003266	M-008088-00	58770	46710	125970
10	C04	TLR6	10333	NM_006068	M-005156-01	105060	62560	189830
10	C05	TNFRSF10A	8797	NM_003844	M-008090-01	86680	64630	190780
10	C06	TNK1	8711	NM_003985	M-003180-02	82770	73510	179500
10	C07	TOPK	55872	NM_018492	M-005390-00	85630	98160	183680
10	C08	TPK1	27010	NM_022445	M-006789-00	70020	163180	160140
10	C09	KALRN	11139	NM_007064	M-005045-00	55080	63320	138250
10	C10	TRIB2	28951	NM_021643	M-005391-01	105680	111830	192920
10	C11	TRIM	50852	NM_016388	M-020821-00	64480	157580	169130
10	C12	TRIO	7204	NM_007118	M-005047-00	120010	157580	197370
10	D02	siCONTROL RISC-free™ siRNA			D-001220-01	93090	102550	175870
10	D03	TRPM6	140803	NM_017662	M-005048-01	83440	56370	181640
10	D04	TRPM7	54822	NM_017672	M-005393-02	98270	63150	187200
10	D05	TSKS	60385	NM_021733	M-013077-01	113490	88860	192850
10	D06	TTBK1	84630	XM_166453	M-004680-01	80030	65420	190520
10	D07	TTBK2	146057	NM_173500	M-004682-00	81130	66650	172170
10	D08	TTK	7272	NM_003318	M-004105-00	87670	192320	198400
10	D09	TTN	7273	NM_003319	M-005395-00	97510	119500	206580
10	D10	TXK	7294	NM_003328	M-003181-01	96050	133870	195220
10	D11	TXNDC3	51314	NM_016616	M-006791-00	136680	222230	200060
10	D12	TYK2	7297	NM_003331	M-003182-01	78380	128610	182510
10	E02	siCONTROL™ Non-Targeting siRNA pool			D-001206-13	55810	52440	165000
10	E03	TYRO3	7301	NM_006293	M-003183-02	77060	62430	188400
10	E04	UCK1	83549	NM_031432	M-004062-01	81870	84580	157760
10	E05	UGP2	7360	NM_006759	M-007739-02	88980	69850	177480
10	E06	ULK1	8408	NM_003565	M-005049-00	117280	86020	176700
10	E07	ULK2	9706	NM_014683	M-005396-01	96220	142030	192790
10	E08	UMP-CMPK	51727	NM_016308	M-004059-00	73020	168820	187050
10	E09	UMPK	7371	NM_012474	M-005077-00	97630	104630	194040
10	E10	URKL1	54963	NM_017859	M-006792-00	91460	116910	179000
10	E11	VRK1	7443	NM_003384	M-004683-01	100170	214310	204040
10	E12	VRK2	7444	NM_006296	M-004684-01	102880	86630	206740
10	F03	VRK3	51231	NM_016440	M-005397-01	100620	59930	187950
10	F04	WEE1	7465	NM_003390	M-005050-00	25390	22300	79010
10	F05	WIF1	11197	NM_007191	M-012386-00	104150	69330	190040
10	F06	XYLB	9942	NM_005108	M-006793-00	116310	69930	193790
10	F07	YES1	7525	NM_005433	M-003184-02	69940	70110	187600
10	F08	YWHAH	7533	NM_003405	M-010626-00	86520	156800	200590
10	F09	YWHAQ	10971	NM_006826	M-012329-00	89410	121380	194630
10	F10	ZAK	51776	NM_133646	M-005068-00	121110	126850	224950
10	F11	ZAP70	7535	NM_001079	M-005398-03	98050	187660	203180
11	A02	PLK1	5347	NM_005030	M-003290-01	30670	32420	30860
11	A03	CCNA1	8900	NM_003914	M-003204-01	99600	122480	122350
11	A04	CCNA2	890	NM_001237	M-003205-02	96920	104370	104890
11	A05	CCNB1	891	NM_031966	M-003206-01	101670	113870	105260
11	A06	CCNB2	9133	NM_004701	M-003207-01	91750	92830	93460
11	A07	CCNB3	85417	NM_033031	M-003208-02	105200	111870	96770
11	A08	CCNC	892	NM_005190	M-003209-01	82430	94160	93100
11	A09	CCND1	595	NM_053056	M-003210-02	110550	140710	122060
11	A10	CCND2	894	NM_001759	M-003211-02	96350	105660	97910
11	A11	CCND3	896	NM_001760	M-003212-02	108950	129710	95480
11	A12	CCNE1	898	NM_001238	M-003213-02	148920	244960	152520
11	B02	siCONTROL TOX™ siRNA			D-001500-01	70170	68940	83680
11	B03	CCNE2	9134	NM_004702	M-003214-01	108980	115100	95240
11	B04	CCNF	899	NM_001761	M-003215-01	95730	90240	88260
11	B05	CCNG1	900	NM_004060	M-003216-01	98730	75040	81960
11	B06	CCNG2	901	NM_004354	M-003217-02	119500	112010	107920
11	B07	CCNH	902	NM_001239	M-003218-01	125640	112360	105970
11	B08	CCNI	10983	NM_006835	M-003219-02	131430	120020	119200
11	B09	CCNT1	904	NM_001240	M-003220-02	83820	95320	81860
11	B10	CDC16	8881	NM_003903	M-003223-02	79820	81740	67780
11	B11	CDC2	983	NM_001786	M-003224-03	92470	79720	68410
11	B12	CDC20	991	NM_001255	M-003225-03	77670	102640	82600
11	C02	GAPDH		NM_002046	M-004253-01	120260	107670	115360
11	C03	CDC25A	993	NM_001789	M-003226-02	134100	120490	111880
11	C04	CDC25B	994	NM_004358	M-003227-02	92990	101190	82910
11	C05	CDC25C	995	NM_001790	M-003228-01	73850	77020	66140
11	C06	CDC27	996	NM_001256	M-003229-03	96350	98160	87810
11	C07	CDC34	997	NM_004359	M-003230-01	70950	69500	71200
11	C08	CDC37	11140	NM_007065	M-003231-01	96430	119470	97540
11	C09	CDC45L	8318	NM_003504	M-003232-02	97140	93430	85330
11	C10	CDC6	990	NM_001254	M-003233-02	85870	84690	74780
11	C11	CDC7	8317	NM_003503	M-003234-02	99700	90200	99210
11	C12	CDK10	8558	NM_003674	M-003235-04	134530	118690	108020
11	D02	siCONTROL RISC-free™ siRNA			D-001220-01	101310	92300	80390
11	D03	CDK2	1017	NM_001798	M-003236-04	125630	119160	107270
11	D04	CDK3	1018	NM_001258	M-003237-01	101710	94920	85360
11	D05	CDK4	1019	NM_000075	M-003238-02	97980	104010	98370
11	D06	CDK5	1020	NM_004935	M-003239-01	81930	100340	87340
11	D07	CDK6	1021	NM_001259	M-003240-02	89220	90490	69280
11	D08	CDK7	1022	NM_001799	M-003241-01	119590	114850	112780
11	D09	CDK8	1024	NM_001260	M-003242-02	111000	121920	128890
11	D10	CDK9	1025	NM_001261	M-003243-02	128790	118710	117710
11	D11	CDKN1C	1028	NM_000076	M-003244-03	110900	111900	96140
11	D12	CDKN2C	1031	NM_001262	M-003246-01	121140	146880	119140
11	E02	siCONTROL™ Non-Targeting siRNA pool			D-001206-13	74090	56750	61850
11	E03	CDKN2D	1032	NM_001800	M-003247-02	83640	78260	80120
11	E04	CDT1	81620	NM_030928	M-003248-01	85280	81390	72840
11	E05	CENPA	1058	NM_001809	M-003249-02	97130	79760	86950
11	E06	CENPB	1059	NM_001810	M-003250-02	114820	101110	114640
11	E07	CENPC1	1060	NM_001812	M-003251-02	122590	115010	116500
11	E08	CENPE	1062	NM_001813	M-003252-01	62930	63920	66820
11	E09	CHEK1	1111	NM_001274	M-003255-02	97200	95650	90950
11	E10	PLK3	1263	NM_004073	M-003257-02	132820	138810	136160
11	E11	E2F1	1869	NM_005225	M-003259-01	111840	122090	108090
11	E12	E2F2	1870	NM_004091	M-003260-02	158590	167930	129220
11	F03	E2F3	1871	NM_001949	M-003261-02	101350	98630	96020
11	F04	MCM2	4171	NM_004526	M-003273-01	110880	102740	103190
11	F05	MCM3	4172	NM_002388	M-003274-02	89580	83070	84210
11	F06	MCM4	4173	NM_005914	M-003275-01	54610	56330	50020
11	F07	MDM2	4193	NM_002392	M-003279-02	128130	125520	105770
11	F08	MNAT1	4331	NM_002431	M-003281-04	86850	92120	82280
11	F09	ORC1L	4998	NM_004153	M-003283-01	87670	81490	83370
11	F10	ORC2L	4999	NM_006190	M-003284-01	128030	129370	121310
11	F11	ORC3L	23595	NM_012381	M-003285-01	100430	115210	108300
11	F12	ORC4L	5000	NM_002552	M-003286-02	142580	171330	145470
11	G03	ORC5L	5001	NM_002553	M-003287-01	109350	99200	105570
11	G04	ORC6L	23594	NM_014321	M-003288-01	110180	110180	119070
11	G05	PCNA	5111	NM_002592	M-003289-02	112110	114470	126570
11	G06	PLK1	5347	NM_005030	M-003290-01	27150	26250	28410
11	G07	RAD1	5810	NM_002853	M-003293-01	113460	123840	120000
11	G08	RAD17	5884	NM_002873	M-003294-01	82790	82130	67820
11	G09	RAD9A	5883	NM_004584	M-003295-03	86790	69440	65430
11	G10	RB1	5925	NM_000321	M-003296-02	87280	88020	73980
11	G11	JARID1A	5927	NM_005056	M-003297-01	141150	143880	108600
11	G12	RBL1	5933	NM_002895	M-003298-02	153880	177710	155370
11	H03	RBL2	5934	NM_005611	M-003299-02	103860	112450	102500
11	H04	RBP1	5947	NM_002899	M-003300-01	91660	94960	97130
11	H05	RPA3	6119	NM_002947	M-003322-01	101310	112170	103150
11	H06	SKP1A	6500	NM_006930	M-003323-02	119410	144410	123920
11	H07	SKP2	6502	NM_005983	M-003324-03	116190	124650	108580
11	H08	TP53	7157	NM_000546	M-003329-01	81290	86720	86980
11	H09	TP73	7161	NM_005427	M-003331-01	121010	128860	116560
11	H10	TP73L	8626	NM_003722	M-003330-01	112680	117650	108590
11	H11	CCNT2	905	NM_058241	M-003221-04	126740	129950	109510
11	H12	CDKN2B	1030	NM_004936	M-003245-02	140660	159950	133650
