# Supplementary material for: Time-Resolved Human Kinome RNAi Screen Identifies a Network Regulating Mitotic-Events as Early Regulators of Cell Proliferation
Source: PLoS One. 2011 Jul 13;6(7):e22176. doi: 10.1371/journal.pone.0022176 (PMC3135613; doi:10.1371/journal.pone.0022176)
Supplement: Table S7 — Results obtained from the CellTiter-Blue viability screen. PLK1, GAPDH genes were included as targeting controls, while siCONTROL TOX, siCONTROL RISC-free and siCONTROL non-Targeting siRNA pool #1 were used as non-targeting controls on all plates. The screen was performed in three biological replicates for every siRNA. Fluorescence intensities were measured at 530 nm and values were transformed to the natural logarithm (ln) for each replicate (given in columns D-F). These values were compared to the corresponding values of the non-targeting control and a two-sided student's t-test was performed. In column G, the values for the t-statistics, in column H the resulting p-values are depicted. The Benjamini-Hochberg method was used to yield an estimated upper boundary of local false-discovery rates (q-values, depicted in column I). (XLS) [file pone.0022176.s018.xls]

## Sheet: Tabelle1
Rack	Well	Gene.Symbol	R1	R2	R3	stat.t	p	q
Plate 1	A02	PLK1	10.287	10.2843	10.0766	-6.71728	0.0214516	0.10231
Plate 1	A03	AAK1	11.3861	11.416	11.2194	3.52749	0.0718156	0.150549
Plate 1	A04	AATK	11.5213	11.4485	11.4256	3.28677	0.0814224	0.161525
Plate 1	A05	CERK	11.1423	11.2083	11.095	1.43894	0.286793	0.347651
Plate 1	A06	RAPGEF4	11.3065	11.4109	11.2432	2.83035	0.105451	0.179226
Plate 1	A07	CHEK1	11.3231	11.2145	11.0588	2.2204	0.156551	0.224224
Plate 1	A08	CHEK2	11.4654	11.321	11.0933	3.58841	0.0696446	0.149075
Plate 1	A09	CHKA	11.213	11.2659	11.1126	1.97421	0.187059	0.252916
Plate 1	A10	CHKB	11.5947	11.4474	11.3386	3.97988	0.0577215	0.140595
Plate 1	A11	CHRM1	11.6026	11.5115	11.5111	3.63208	0.068146	0.147596
Plate 1	A12	CHUK	11.3735	11.2767	11.1432	2.62449	0.119673	0.192912
Plate 1	B02	siCONTROL TOX siRNA	10.9524	10.9882	10.5956	-1.78626	0.215974	0.27606
Plate 1	B03	CINP	11.3581	11.3357	11.1547	3.0323	0.0937186	0.17084
Plate 1	B04	CIT	11.2071	11.1966	10.9865	1.82738	0.209166	0.270406
Plate 1	B05	CKB	11.3376	11.2996	11.0632	3.10241	0.0900789	0.170334
Plate 1	B06	CKM	11.3322	11.2418	11.0286	2.60498	0.121158	0.194278
Plate 1	B07	CKMT1	11.5876	11.439	11.3147	4.01307	0.0568501	0.140283
Plate 1	B08	CKMT2	11.1542	11.1475	10.9611	1.32634	0.315918	0.377449
Plate 1	B09	CKS1B	10.9899	10.9127	10.8264	-0.192455	0.865157	0.885862
Plate 1	B10	CKS2	11.5303	11.3658	11.2218	3.57024	0.070282	0.149481
Plate 1	B11	CLK1	11.5723	11.387	11.2374	3.8003	0.0627901	0.143761
Plate 1	B12	CLK2	11.6076	11.3586	11.3469	3.11674	0.08936	0.169803
Plate 1	C02	GAPDH	11.2883	11.4981	10.882	7.94444	0.0154774	0.0972368
Plate 1	C03	CLK3	11.286	11.1532	11.0721	1.6729	0.236318	0.293471
Plate 1	C04	CLK4	11.367	11.3302	11.2038	2.78634	0.108283	0.181317
Plate 1	C05	ABL1	11.133	11.0895	10.7146	0.757698	0.527738	0.583962
Plate 1	C06	ABL2	11.2959	11.2844	11.0814	2.62822	0.119392	0.192799
Plate 1	C07	ACK1	11.0754	10.9393	11.063	0.440034	0.702899	0.745301
Plate 1	C08	ACVR1	11.501	11.2686	11.2295	2.59374	0.122026	0.194795
Plate 1	C09	ACVR1B	11.1541	11.1442	10.966	1.30351	0.32226	0.383523
Plate 1	C10	ACVR2	11.5218	11.3961	11.1629	4.37256	0.0485276	0.132665
Plate 1	C11	ACVR2B	11.3361	11.2534	11.1564	2.28169	0.150025	0.218001
Plate 1	C12	ACVRL1	11.6677	11.3704	11.3496	3.2614	0.0825409	0.161893
Plate 1	D03	ADAM9	11.1661	10.991	10.8307	0.501066	0.666035	0.716184
Plate 1	D04	ADCK1	11.3645	11.3704	11.2223	2.99712	0.0956239	0.17084
Plate 1	D05	ADCK2	11.2576	11.0898	11.1259	1.27018	0.331793	0.393376
Plate 1	D06	ADCK4	11.2913	11.1445	11.2574	1.48122	0.276723	0.336784
Plate 1	D07	ADCK5	11.2188	11.1377	11.1934	1.33082	0.314692	0.376477
Plate 1	D08	ADK	11.2311	11.1497	11.0104	1.56606	0.257828	0.315468
Plate 1	D09	ADRA1A	11.249	11.0255	11.0838	1.01645	0.416368	0.473334
Plate 1	D10	ADRA1B	11.2315	11.4116	11.3586	2.11014	0.169306	0.235483
Plate 1	D11	ADRB2	11.2909	11.0452	10.8273	1.0416	0.406968	0.464381
Plate 1	D12	ADRBK1	11.3602	11.1544	11.1009	1.81418	0.211319	0.272805
Plate 1	E03	ADRBK2	9.4141	9.41165	9.3699	-9.51837	0.0108582	0.0972368
Plate 1	E04	AGTR2	11.2278	11.281	11.1762	1.96889	0.187803	0.253548
Plate 1	E05	AK1	11.2319	11.2004	10.8521	2.5308	0.127048	0.198545
Plate 1	E06	AK2	10.9067	10.9564	10.7628	-0.519586	0.655136	0.706959
Plate 1	E07	AK3	11.3199	11.1957	11.3096	1.6878	0.233505	0.290372
Plate 1	E08	AK3L1	11.128	11.2165	11.0389	1.47666	0.277787	0.337629
Plate 1	E09	AK5	11.4011	11.5604	11.4024	3.46889	0.0739975	0.153713
Plate 1	E10	AK7	11.502	11.2698	11.136	2.83804	0.104968	0.179226
Plate 1	E11	AKAP1	11.4113	11.3496	11.025	4.65602	0.043164	0.127676
Plate 1	E12	AKAP11	11.0567	10.8737	10.8928	0.0263067	0.981402	0.984633
Plate 1	F03	AKAP13	11.3716	11.436	11.3033	3.08579	0.0909233	0.170334
Plate 1	F04	AKAP3	11.4012	11.3288	11.1723	3.06522	0.0919837	0.170334
Plate 1	F05	AKAP4	11.2439	11.1555	10.8914	1.84066	0.207026	0.268427
Plate 1	F06	AKAP5	11.3879	11.3146	11.4227	2.16004	0.163364	0.230069
Plate 1	F07	AKAP6	11.2479	11.2695	11.0752	2.2833	0.149859	0.218001
Plate 1	F08	AKAP7	11.1359	11.1188	11.0564	1.09086	0.389233	0.448059
Plate 1	F09	AKAP8	11.4305	11.2756	11.2619	2.42087	0.136538	0.206175
Plate 1	F10	AKT1	11.0741	10.9561	10.8642	0.205462	0.856226	0.880156
Plate 1	F11	AKT2	11.116	10.9434	10.8841	0.305171	0.789067	0.819554
Plate 1	F12	AKT3	11.565	11.5387	11.3875	4.54084	0.0452333	0.130746
Plate 1	G03	ALK	11.1981	11.1975	11.0716	1.63289	0.244092	0.300674
Plate 1	G04	ACVR1C	11.0053	10.9734	10.6551	-0.825798	0.495746	0.551231
Plate 1	G05	ALS2CR2	11.2012	11.0998	10.9814	1.2177	0.347506	0.405645
Plate 1	G06	ALS2CR7	11.3001	11.3212	11.2341	2.32983	0.145159	0.212852
Plate 1	G07	AMHR2	11.0412	10.99	10.7781	-0.00216019	0.998473	0.998473
Plate 1	G08	ANGPT4	11.161	11.1231	10.6213	0.892514	0.466295	0.521657
Plate 1	G09	ANKK1	11.4232	11.3488	11.18	3.312	0.0803313	0.160725
Plate 1	G10	ANKRD3	11.1391	11.1561	11.0405	1.25521	0.33619	0.395976
Plate 1	G11	APEG1	11.5611	11.3453	10.9701	4.04151	0.0561186	0.140283
Plate 1	G12	APPL	11.4414	11.3294	11.3688	2.49292	0.130211	0.200022
Plate 1	H03	ARAF1	11.3659	11.1218	11.0578	1.66904	0.237054	0.293985
Plate 1	H04	ARK5	11.7207	11.4998	11.4228	4.29545	0.0501555	0.133651
Plate 1	H05	ASK	11.271	11.2887	11.2074	2.11224	0.16905	0.235483
Plate 1	H06	ASP	11.3808	11.4728	11.232	3.90135	0.0598621	0.142045
Plate 1	H07	ATM	11.3874	11.3034	11.116	3.0471	0.0929328	0.170334
Plate 1	H08	ATR	11.08	11.0694	11.0248	0.760336	0.526462	0.583256
Plate 1	H09	AURKB	11.388	11.3195	11.1814	2.88487	0.102087	0.177391
Plate 1	H10	AURKC	11.2821	11.2469	11.1594	2.04496	0.17752	0.243624
Plate 1	H11	AVPR1A	11.4663	11.3354	11.2953	2.8192	0.106159	0.179683
Plate 1	H12	AVPR1B	10.9827	10.901	10.9924	0.112056	0.921012	0.930171
Plate 2	A02	PLK1	10.2183	10.2986	10.251	-6.03337	0.0263888	0.104781
Plate 2	A03	AXL	11.2807	11.3912	11.5559	7.82511	0.0159417	0.0972368
Plate 2	A04	AZU1	11.3298	11.4401	11.7536	11.9109	0.00697507	0.0972368
Plate 2	A05	BCKDK	11.1242	11.2487	11.5038	8.20977	0.0145145	0.0972368
Plate 2	A06	BCR	11.1904	11.3818	11.6729	15.65	0.00405807	0.0972368
Plate 2	A07	BDKRB2	11.3521	11.4722	11.5935	7.92657	0.0155457	0.0972368
Plate 2	A08	BLK	11.2924	11.7876	11.7123	7.05117	0.0195259	0.101258
Plate 2	A09	BLNK	10.9147	11.1782	11.1744	1.54257	0.262891	0.320804
Plate 2	A10	BMP2K	11.4304	11.7414	11.686	8.23348	0.0144328	0.0972368
Plate 2	A11	BMPR1A	11.5	11.6506	11.4762	3.84291	0.0615305	0.143102
Plate 2	A12	BMPR1B	11.3515	11.6042	11.5958	7.68821	0.0165004	0.0972368
Plate 2	B02	siCONTROL TOX siRNA	10.7111	10.8262	11.0691	-2.94039	0.0988149	0.173686
Plate 2	B03	BMPR2	11.045	11.2739	11.4352	14.9391	0.00445084	0.0972368
Plate 2	B04	BMX	11.4151	11.6142	11.7371	16.0873	0.0038417	0.0972368
Plate 2	B05	BRAF	10.9331	11.1655	11.3306	9.97998	0.00989143	0.0972368
Plate 2	B06	BRD2	11.2327	11.4686	11.6895	69.732	0.00020559	0.0626365
Plate 2	B07	BRDT	11.355	11.5946	11.7128	19.472	0.00262702	0.0972368
Plate 2	B08	BTK	11.0887	11.2618	11.2306	2.22179	0.156398	0.224224
Plate 2	B09	BUB1	11.3142	11.5241	11.569	8.08781	0.0149457	0.0972368
Plate 2	B10	BUB1B	11.3558	11.4803	11.4929	4.99813	0.0377762	0.119887
Plate 2	B11	C14ORF20	11.3304	11.495	11.52	6.00215	0.0266531	0.104781
Plate 2	B12	TP53RK	11.3977	11.6741	11.5408	5.14946	0.0357042	0.116966
Plate 2	C02	GAPDH	11.2903	11.5675	10.9641	1.08676	0.390675	0.449154
Plate 2	C03	TRIB3	11.1777	11.3026	11.5182	8.62074	0.0131902	0.0972368
Plate 2	C04	C6ORF199	10.7868	10.9602	11.0668	-1.01204	0.418042	0.474646
Plate 2	C05	C7ORF16	11.124	11.3146	11.4127	6.26303	0.0245584	0.104781
Plate 2	C06	TRIB1	11.3522	11.2879	11.5901	4.52585	0.0455131	0.130746
Plate 2	C07	C9ORF12	11.0408	11.428	11.4609	6.34565	0.0239456	0.103747
Plate 2	C08	CALM3	10.914	11.17	11.2308	2.5878	0.122487	0.195041
Plate 2	C09	CAMK1	11.3307	11.3374	11.4111	3.41679	0.0760184	0.156316
Plate 2	C10	CAMK1D	11.5039	11.6008	11.453	3.58348	0.0698167	0.149095
Plate 2	C11	CAMK1G	11.5098	11.5392	11.654	6.33333	0.0240356	0.103747
Plate 2	C12	CAMK2A	11.3502	11.5119	11.5847	7.88447	0.0157082	0.0972368
Plate 2	D03	CAMK2B	11.0283	11.356	11.2801	2.85652	0.103817	0.178579
Plate 2	D04	CAMK2D	11.2589	11.5497	11.6821	26.6868	0.00140118	0.0972368
Plate 2	D05	CAMK2G	11.3545	11.3819	11.4903	4.49251	0.0461449	0.130983
Plate 2	D06	CAMK4	11.1975	11.3402	11.5986	12.2954	0.00654984	0.0972368
Plate 2	D07	CAMKK1	11.076	11.3064	11.3876	6.22562	0.0248435	0.104781
Plate 2	D08	CAMKK2	11.2368	11.5131	11.5879	12.1229	0.00673567	0.0972368
Plate 2	D09	CARD10	11.1668	11.5114	11.5416	8.62284	0.0131839	0.0972368
Plate 2	D10	CARD14	10.9954	11.3327	11.3054	3.3957	0.0768591	0.156457
Plate 2	D11	TNNI3K	11.4835	11.6749	11.5191	4.41468	0.0476709	0.131957
Plate 2	D12	CARKL	11.4278	11.6917	11.7523	14.4269	0.0047702	0.0972368
Plate 2	E03	CASK	11.0883	11.37	11.0424	1.04922	0.404168	0.461762
Plate 2	E04	CCL2	11.0447	11.4664	11.4083	4.23644	0.0514555	0.134757
Plate 2	E05	CCL4	10.3206	10.927	10.6506	-2.49457	0.130071	0.200022
Plate 2	E06	CCRK	11.0491	11.2365	11.2105	2.02445	0.180217	0.246216
Plate 2	E07	CD3E	11.2611	11.4748	11.6235	18.1795	0.0030121	0.0972368
Plate 2	E08	CD4	10.7476	11.1929	11.3005	1.66149	0.2385	0.294979
Plate 2	E09	CD7	11.2298	11.538	11.4345	4.45496	0.046872	0.131957
Plate 2	E10	CDADC1	10.9377	11.4435	10.8861	0.455826	0.693224	0.73761
Plate 2	E11	CDC2	11.3117	11.4696	11.4713	5.00968	0.0376119	0.119782
Plate 2	E12	CDC2L1	11.5045	11.5901	11.5613	4.94086	0.0386066	0.122098
Plate 2	F03	CDC2L2	11.333	11.3415	11.4824	4.3039	0.0499732	0.133651
Plate 2	F04	CDC2L5	11.178	11.5034	11.4957	6.71086	0.0214914	0.10231
Plate 2	F05	CDC42BPA	10.9578	11.1957	11.4996	6.94852	0.0200897	0.101612
Plate 2	F06	CDC42BPB	11.2175	11.3605	11.3852	4.04278	0.0560864	0.140283
Plate 2	F07	CDC7	11.0808	11.2892	11.4238	8.84382	0.0125455	0.0972368
Plate 2	F08	CDK10	10.9668	11.3191	11.1245	1.26297	0.333902	0.395319
Plate 2	F09	CDK11	10.9429	11.2262	11.2461	2.735	0.111724	0.183895
Plate 2	F10	CDK2	11.3982	11.5098	11.6099	7.46495	0.0174761	0.0972368
Plate 2	F11	CDK3	11.2668	11.4481	11.5347	8.05392	0.0150689	0.0972368
Plate 2	F12	CDK4	11.5086	11.7334	11.7113	8.45045	0.0137162	0.0972368
Plate 2	G03	CDK5	11.2566	11.3945	11.5978	11.4453	0.00754754	0.0972368
Plate 2	G04	CDK5R1	11.4323	11.3068	11.6254	4.1859	0.0526088	0.136287
Plate 2	G05	CDK5R2	10.9763	11.1951	11.398	19.0658	0.00273968	0.0972368
Plate 2	G06	CDK5RAP1	10.9363	11.1978	11.3237	7.2388	0.0185544	0.0998291
Plate 2	G07	CDK5RAP3	11.1124	11.2678	11.2418	2.30539	0.147602	0.215853
Plate 2	G08	CDK6	11.2443	11.4526	11.4628	5.59903	0.0304494	0.11177
Plate 2	G09	CDK7	11.5296	11.6908	11.7597	10.4995	0.00894964	0.0972368
Plate 2	G10	CDK8	11.5131	11.6424	11.6955	8.1097	0.0148669	0.0972368
Plate 2	G11	CDK9	11.3774	11.4637	11.5801	6.65507	0.0218415	0.10231
Plate 2	G12	CDKL1	11.1999	11.4217	11.3038	2.89203	0.101656	0.177317
Plate 2	H03	CDKL2	11.3791	11.3667	11.6175	5.75966	0.0288464	0.108501
Plate 2	H04	CDKL3	11.3117	11.4398	11.6029	9.57214	0.0107385	0.0972368
Plate 2	H05	CDKL5	11.2288	11.3162	11.6418	8.1519	0.0147167	0.0972368
Plate 2	H06	CDKN1A	11.5413	11.5718	11.6216	5.48279	0.0316928	0.113597
Plate 2	H07	CDKN1B	11.3664	11.4838	11.6975	12.3564	0.00648594	0.0972368
Plate 2	H08	CDKN1C	11.3835	11.6552	11.6719	10.1141	0.00963451	0.0972368
Plate 2	H09	CDKN2B	11.4774	11.5649	11.7132	9.19194	0.0116294	0.0972368
Plate 2	H10	CDKN2C	11.4022	11.5255	11.5078	4.8725	0.0396336	0.123635
Plate 2	H11	CDKN2D	11.3471	11.4881	11.3857	3.40411	0.0765225	0.156457
Plate 2	H12	CDKN3	11.2874	11.5177	11.487	5.5162	0.0313278	0.113597
Plate 3	A03	PLK3	11.757	11.6655	11.7673	9.12612	0.0117948	0.0972368
Plate 3	A04	CNKSR1	11.0252	11.115	11.2099	-4.14385	0.0535971	0.136506
Plate 3	A05	COL4A3BP	11.6801	11.6157	11.6158	8.76887	0.0127568	0.0972368
Plate 3	A06	COPB2	10.7955	10.7588	10.8754	-11.9796	0.00689613	0.0972368
Plate 3	A07	CRK7	11.5143	11.6191	11.6389	11.142	0.00795905	0.0972368
Plate 3	A08	CRKL	11.301	11.4001	11.4392	2.51746	0.12815	0.198861
Plate 3	A09	CSF1R	11.3122	11.3902	11.2948	1.27006	0.331831	0.393376
Plate 3	A10	CSK	11.7731	11.7144	11.6876	10.5478	0.00886885	0.0972368
Plate 3	A11	CSNK1A1	11.6433	11.4898	11.5787	4.32555	0.0495105	0.133651
Plate 3	A12	CSNK1D	11.5718	11.5906	11.6403	14.0125	0.00505436	0.0972368
Plate 3	B02	siCONTROL TOX siRNA	10.9947	10.7442	11.2786	-1.85409	0.204894	0.267533
Plate 3	B03	CSNK1E	11.5882	11.6731	11.6418	43.1675	0.000536211	0.0972368
Plate 3	B04	CSNK1G1	11.4586	11.3784	11.4542	3.02867	0.0939123	0.17084
Plate 3	B05	CSNK1G2	11.2783	11.4874	11.5561	1.92268	0.194445	0.260881
Plate 3	B06	CSNK1G3	11.2745	11.4881	11.5402	1.91033	0.196272	0.261888
Plate 3	B07	CSNK2A1	11.2929	11.6267	11.2874	0.981756	0.429736	0.485512
Plate 3	B08	CSNK2A2	10.7798	10.9917	11.1627	-3.25445	0.082851	0.162154
Plate 3	B09	CSNK2B	11.1649	11.1191	11.2864	-2.0831	0.17265	0.238316
Plate 3	B10	CXCL10	11.425	11.5122	11.5244	9.88665	0.0100762	0.0972368
Plate 3	B11	DAPK1	10.8812	10.9986	11.066	-7.44799	0.0175537	0.0972368
Plate 3	B12	DAPK2	11.6707	11.875	11.8963	8.88001	0.0124453	0.0972368
Plate 3	C02	GAPDH	11.174	11.5259	11.481	0.940517	0.446234	0.50095
Plate 3	C03	DAPK3	10.9416	11.1472	11.2314	-2.69309	0.114648	0.186842
Plate 3	C04	DCAMKL1	11.2133	11.1453	11.2152	-2.9931	0.0958452	0.17084
Plate 3	C05	DCK	11.2328	11.0545	11.2761	-1.45738	0.282345	0.342713
Plate 3	C06	DDR1	11.2675	11.1183	11.3059	-1.06471	0.398538	0.456631
Plate 3	C07	DDR2	11.2749	11.5123	11.3987	1.75495	0.221356	0.280609
Plate 3	C08	DGKA	11.1591	10.9646	11.2738	-1.71944	0.227673	0.283893
Plate 3	C09	DGKB	11.3063	11.254	11.3172	-0.370697	0.746444	0.780606
Plate 3	C10	DGKD	11.2631	11.4411	11.3679	1.51796	0.268331	0.327006
Plate 3	C11	DGKE	11.0851	10.9356	11.1783	-2.95286	0.0981008	0.173015
Plate 3	C12	DGKG	11.6396	11.4807	11.6796	4.01966	0.0566794	0.140283
Plate 3	D03	DGKI	11.4222	11.6396	11.7208	3.78565	0.0632318	0.143761
Plate 3	D04	DGKQ	11.4056	11.4683	11.5878	3.77857	0.0634469	0.143761
Plate 3	D05	DGKZ	11.3552	11.5272	11.4492	4.26037	0.0509225	0.133745
Plate 3	D06	DGUOK	11.2986	11.3766	11.3091	1.80799	0.21234	0.273444
Plate 3	D07	DKFZP434C131	11.2521	11.3316	11.2895	-2.122	0.167868	0.234472
Plate 3	D08	DKFZp434C1418	11.1935	11.2203	11.4051	-0.494729	0.669796	0.717477
Plate 3	D09	DKFZP586B1621	11.5589	11.5938	11.5058	9.34816	0.0112505	0.0972368
Plate 3	D10	DKFZP761P0423	11.0323	11.3388	11.2689	-1.20702	0.350811	0.40846
Plate 3	D11	STYK1	11.1397	11.3715	11.3396	-0.380503	0.740184	0.775835
Plate 3	D12	DLG1	11.4185	11.4396	11.5482	4.1751	0.0528601	0.136287
Plate 3	E03	DLG2	11.497	11.5356	11.5469	21.9558	0.00206801	0.0972368
Plate 3	E04	DLG3	10.9942	11.1379	11.3637	-1.3943	0.297924	0.359893
Plate 3	E05	DLG4	11.1404	11.1758	11.169	-20.3751	0.00240013	0.0972368
Plate 3	E06	DMPK	11.0145	11.0844	11.3232	-1.84053	0.207047	0.268427
Plate 3	E07	DNAJC3	11.1154	11.1065	11.1206	-9.69612	0.0104699	0.0972368
Plate 3	E08	DOK1	11.3499	11.3005	11.5902	1.1825	0.358539	0.415869
Plate 3	E09	DTYMK	11.2933	11.356	11.4185	1.74177	0.223674	0.281627
Plate 3	E10	DUSP1	11.1132	11.08	11.208	-3.88667	0.0602748	0.142045
Plate 3	E11	DUSP10	11.5436	11.4826	11.3799	2.82378	0.105867	0.179522
Plate 3	E12	DUSP2	11.4989	11.4587	11.4822	6.09733	0.0258593	0.104781
Plate 3	F03	DUSP22	11.6288	11.6033	11.6239	12.8524	0.00599942	0.0972368
Plate 3	F04	DUSP4	11.0977	11.3591	11.5026	0.138619	0.902449	0.917507
Plate 3	F05	DUSP5	11.0938	11.2507	11.1854	-4.53192	0.0453994	0.130746
Plate 3	F06	DUSP6	11.2227	11.328	11.4234	0.401553	0.726856	0.765376
Plate 3	F07	DUSP7	11.3652	11.5329	11.6335	3.05998	0.0922571	0.170334
Plate 3	F08	DUSP8	11.2315	11.4677	11.4266	1.24772	0.338414	0.397743
Plate 3	F09	DYRK1A	11.1652	11.3026	11.5276	0.272216	0.810984	0.840407
Plate 3	F10	DYRK1B	11.109	11.417	11.3244	-0.290219	0.798974	0.828901
Plate 3	F11	DYRK2	11.5038	11.5811	11.5898	17.2227	0.00335437	0.0972368
Plate 3	F12	DYRK3	11.6664	11.5969	11.7502	6.94272	0.0201223	0.101612
Plate 3	G03	DYRK4	11.3476	11.5566	11.6454	2.78553	0.108336	0.181317
Plate 3	G04	EDN2	11.6433	11.6712	11.6261	22.2445	0.00201484	0.0972368
Plate 3	G05	EEF2K	11.2659	11.4217	11.4418	1.72449	0.22676	0.283575
Plate 3	G06	EGFR	11.391	11.5075	11.4703	8.73808	0.0128451	0.0972368
Plate 3	G07	EIF2AK3	11.3656	11.3769	11.4409	3.54043	0.0713464	0.149909
Plate 3	G08	EIF2AK4	11.5646	11.5672	11.6184	12.4045	0.00643628	0.0972368
Plate 3	G09	EKI1	11.4943	11.468	11.4324	5.21054	0.0349152	0.116306
Plate 3	G10	RAPGEF3	10.7883	10.7059	10.9991	-5.17618	0.0353559	0.116966
Plate 3	G11	EPHA1	11.614	11.5681	11.785	5.04207	0.0371568	0.118746
Plate 3	G12	EPHA2	11.5966	11.4957	11.5597	5.31057	0.0336773	0.115285
Plate 3	H03	EPHA3	11.5231	11.5386	11.3593	2.78572	0.108324	0.181317
Plate 3	H04	EPHA4	11.5436	11.4153	11.4807	3.23231	0.0838509	0.163664
Plate 3	H05	EPHA5	11.6823	11.7454	11.7348	82.2304	0.000147856	0.0626365
Plate 3	H06	EPHA7	11.7499	11.7652	11.8667	13.3636	0.00555293	0.0972368
Plate 3	H07	EPHA8	11.7098	11.8569	11.7687	17.9666	0.00308358	0.0972368
Plate 3	H08	EPHB1	11.5071	11.5367	11.3903	3.70542	0.0657327	0.145372
Plate 3	H09	EPHB2	11.7449	11.6613	11.6811	9.2483	0.0114905	0.0972368
Plate 3	H10	EPHB3	11.3152	11.6	11.4901	2.48577	0.13082	0.20062
Plate 3	H11	EPHB4	11.7033	11.7779	11.679	18.0363	0.0030599	0.0972368
Plate 3	H12	EPHB6	11.6363	11.6341	11.5506	8.61863	0.0131965	0.0972368
Plate 4	A03	ERBB2	11.735	11.686	11.7232	6.88712	0.0204385	0.102081
Plate 4	A04	ERBB3	11.6704	11.5936	11.6528	5.16565	0.0354925	0.116966
Plate 4	A05	ERBB4	11.2892	11.1458	11.2351	-0.226879	0.841598	0.868194
Plate 4	A06	ERK8	11.5537	11.5157	11.5658	4.60149	0.0441259	0.1301
Plate 4	A07	ERN1	11.5623	11.4169	11.4877	2.53541	0.12667	0.198545
Plate 4	A08	EVI1	11.5569	11.3761	11.4077	1.84985	0.205563	0.268024
Plate 4	A09	FASTK	11.5457	11.4721	11.6523	3.60482	0.0690759	0.148554
Plate 4	A10	FER	11.5551	11.4556	11.561	3.32692	0.0796963	0.160446
Plate 4	A11	FES	11.7115	11.594	11.7189	4.79796	0.0407996	0.125417
Plate 4	A12	FGFR1	11.6113	11.3911	11.6065	2.40072	0.138384	0.207523
Plate 4	B03	FGFR2	11.5144	11.4304	11.4195	2.57095	0.123812	0.196806
Plate 4	B04	FGFR3	11.3958	11.3236	11.3101	1.25812	0.335329	0.395976
Plate 4	B05	FGFR4	11.2141	11.1491	11.278	-0.402824	0.726057	0.765376
Plate 4	B06	FGR	11.2892	11.2026	11.3277	0.343185	0.764176	0.798236
Plate 4	B07	FLJ10074	11.5357	11.4661	11.5414	3.6126	0.0688086	0.148374
Plate 4	B08	FLJ10761	11.1117	11.0116	11.1494	-1.78458	0.216257	0.27606
Plate 4	B09	FLJ10842	11.6174	11.4636	11.6406	3.21287	0.0847427	0.163752
Plate 4	B10	RFK	11.7059	11.5029	11.6382	3.28569	0.0814695	0.161525
Plate 4	B11	FLJ12476	11.6117	11.4935	11.6411	3.68742	0.0663134	0.145698
Plate 4	B12	FLJ13052	11.6529	11.4112	11.6296	2.52097	0.127859	0.198747
Plate 4	C02	GAPDH	11.5857	11.4515	11.5312	2.99299	0.0958511	0.17084
Plate 4	C03	MASTL	11.4764	11.3375	11.4997	1.97679	0.186699	0.252805
Plate 4	C04	FLJ20574	11.4472	11.3449	11.4298	1.93631	0.192453	0.25868
Plate 4	C05	THNSL1	11.7162	11.4676	11.5957	2.76597	0.10963	0.182106
Plate 4	C06	FLJ23074	11.2407	11.0424	11.2198	-0.683134	0.565039	0.622224
Plate 4	C07	LRRK1	11.6469	11.4685	11.5961	3.07518	0.0914681	0.170334
Plate 4	C08	FLJ23356	11.6166	11.4308	11.5966	2.77153	0.10926	0.182106
Plate 4	C09	FLJ25006	11.412	11.3282	11.4571	1.88449	0.200172	0.263935
Plate 4	C10	FLJ32685	11.4088	11.179	11.3486	0.55458	0.63492	0.689213
Plate 4	C11	C9ORF98	11.5523	11.4473	11.4548	2.76337	0.109804	0.182106
Plate 4	C12	FLJ34389	11.4869	11.3216	11.5745	1.89452	0.198647	0.263796
Plate 4	D03	FLJ35107	11.3326	11.319	11.4402	1.78473	0.216232	0.27606
Plate 4	D04	FLT1	11.5441	11.4754	11.5649	3.7737	0.0635954	0.143761
Plate 4	D05	FLT3	11.6253	11.596	11.6911	5.93601	0.0272263	0.105343
Plate 4	D06	FLT4	11.6948	11.6218	11.6281	5.25768	0.0343236	0.115887
Plate 4	D07	FN3K	11.4642	11.31	11.5292	1.76757	0.219166	0.278606
Plate 4	D08	FN3KRP	11.1416	11.0307	11.2004	-1.31116	0.320116	0.381468
Plate 4	D09	FRAP1	11.3959	11.2915	11.3455	1.17777	0.360054	0.417097
Plate 4	D10	FRDA	11.5135	11.4507	11.5899	3.48238	0.0734866	0.15316
Plate 4	D11	FRK	11.5541	11.3214	11.6567	1.91395	0.195735	0.261552
Plate 4	D12	FUK	11.5743	11.3438	11.53	1.94863	0.190678	0.256671
Plate 4	E03	FYB	11.3763	11.417	11.3755	3.28026	0.0817072	0.161646
Plate 4	E04	FYN	11.7546	11.6288	11.5864	4.157	0.0532852	0.136506
Plate 4	E05	GAK	11.5262	11.5028	11.6529	4.30853	0.0498737	0.133651
Plate 4	E06	GALK1	11.5612	11.491	11.5221	3.74872	0.0643654	0.14377
Plate 4	E07	GALK2	11.6447	11.505	11.647	3.67741	0.0666394	0.146063
Plate 4	E08	GAP43	11.4694	11.4063	11.6208	2.78284	0.108513	0.181317
Plate 4	E09	GCK	11.3964	11.4019	11.3491	2.41662	0.136924	0.206175
Plate 4	E10	GFRA2	11.641	11.3087	11.5113	1.61213	0.248256	0.305392
Plate 4	E11	GK	11.4198	11.2345	11.5778	1.24612	0.338889	0.397743
Plate 4	E12	GK2	11.6972	11.5518	11.8325	3.88814	0.0602332	0.142045
Plate 4	F03	GMFB	11.8631	11.6333	11.5218	2.95036	0.0982437	0.173015
Plate 4	F04	GMFG	11.4728	11.3694	11.3602	1.77633	0.217661	0.277079
Plate 4	F05	GNE	11.4329	11.4476	11.5024	4.14303	0.0536167	0.136506
Plate 4	F06	GRK4	11.3249	11.1685	11.3029	0.204267	0.857045	0.880156
Plate 4	F07	GRK5	11.6617	11.5398	11.648	4.13384	0.0538365	0.136685
Plate 4	F08	GRK6	11.653	11.6226	11.7589	6.01887	0.0265111	0.104781
Plate 4	F09	GRK7	11.411	11.4174	11.4652	3.48034	0.0735636	0.15316
Plate 4	F10	GSG2	11.2775	11.1349	11.257	-0.228012	0.840827	0.868194
Plate 4	F11	GSK3A	11.0181	10.8224	11.0594	-2.35962	0.142257	0.209715
Plate 4	F12	GSK3B	11.6025	11.5277	11.6709	4.36787	0.0486244	0.132665
Plate 4	G03	GTF2H1	11.6589	11.6002	11.683	5.58062	0.0306415	0.112025
Plate 4	G04	GUCY2C	11.5222	11.465	11.4698	3.35226	0.0786336	0.158972
Plate 4	G05	GUCY2D	11.2268	11.3162	11.2743	0.95969	0.43848	0.49356
Plate 4	G06	GUCY2F	11.604	11.4017	11.5769	2.4755	0.131702	0.201121
Plate 4	G07	GUK1	11.3537	11.2202	11.2843	0.442368	0.701463	0.744643
Plate 4	G08	HSPB8	11.4794	11.2783	11.4529	1.39372	0.298073	0.359893
Plate 4	G09	HAK	11.6454	11.4199	11.5843	2.54646	0.125772	0.197968
Plate 4	G10	HCK	11.4141	11.2406	11.3107	0.733531	0.539566	0.595608
Plate 4	G11	HIPK1	11.2666	11.1071	11.2069	-0.51367	0.658603	0.709862
Plate 4	G12	HIPK2	11.5253	11.3058	11.5369	1.72143	0.227314	0.283832
Plate 4	H03	HIPK3	11.5642	11.6584	11.7931	6.94519	0.0201084	0.101612
Plate 4	H04	HIPK4	11.5338	11.5417	11.5257	5.4892	0.0316223	0.113597
Plate 4	H05	HK1	11.5945	11.5662	11.5796	5.36302	0.0330539	0.114971
Plate 4	H06	HK2	11.3795	11.3897	11.3822	2.69782	0.114313	0.186842
Plate 4	H07	HK3	11.4713	11.4121	11.5505	3.00275	0.0953152	0.17084
Plate 4	H08	HRI	11.3927	11.3722	11.4088	2.43383	0.135369	0.205527
Plate 4	H09	STK32B	11.6587	11.6433	11.8189	5.96819	0.0269451	0.104799
Plate 4	H10	HSMDPKIN	11.6229	11.4653	11.8211	2.96022	0.0976826	0.173015
Plate 4	H11	HUNK	11.1	10.9843	11.291	-1.02495	0.413166	0.470278
Plate 4	H12	ITGB1BP1	11.7635	11.4968	11.6939	3.07841	0.0913016	0.170334
Plate 5	A03	ICK	11.4737	11.533	11.5797	1.66354	0.238107	0.294892
Plate 5	A04	IGF1R	11.4617	11.603	11.5468	2.36612	0.141635	0.209473
Plate 5	A05	IHPK1	11.601	11.7262	11.6543	3.849	0.0613535	0.143054
Plate 5	A06	IHPK2	11.5619	11.6437	11.5626	2.38615	0.139739	0.208016
Plate 5	A07	IHPK3	11.2339	11.4202	11.2547	-1.1456	0.370549	0.428169
Plate 5	A08	IKBKAP	11.7301	11.8337	11.7964	5.25472	0.0343603	0.115887
Plate 5	A09	IKBKB	11.4382	11.5571	11.5865	2.01407	0.181602	0.247738
Plate 5	A10	IKBKE	11.6481	11.7021	11.7871	3.56388	0.0705072	0.149481
Plate 5	A11	IL2	11.4695	11.5973	11.5932	2.49332	0.130177	0.200022
Plate 5	A12	ILK	11.5552	11.6512	11.5478	2.38631	0.139725	0.208016
Plate 5	B02	siCONTROL TOX siRNA	10.8435	10.9094	10.875	-5.63942	0.0300342	0.111046
Plate 5	B03	ILKAP	11.6405	11.7327	11.7051	3.88847	0.0602239	0.142045
Plate 5	B04	IMPK	11.4822	11.6536	11.6116	3.55452	0.0708404	0.149481
Plate 5	B05	INSR	11.6494	11.7018	11.7846	3.55064	0.070979	0.149481
Plate 5	B06	INSRR	11.4744	11.4713	11.6605	1.33423	0.313762	0.37635
Plate 5	B07	IRAK1	11.3185	11.4762	11.5467	0.974833	0.432459	0.487985
Plate 5	B08	IRAK2	11.2279	11.3765	11.4431	-0.421036	0.71466	0.754271
Plate 5	B09	IRAK3	10.6878	10.7602	10.7133	-7.48266	0.0173956	0.0972368
Plate 5	B10	IRS1	11.0571	11.0677	11.1964	-2.53045	0.127077	0.198545
Plate 5	B11	ITK	11.7447	11.7247	11.8312	3.41458	0.0761059	0.156316
Plate 5	B12	ITPK1	11.3585	11.4739	11.4164	0.495707	0.669214	0.717477
Plate 5	C02	GAPDH	11.6481	11.7685	11.7514	4.77658	0.0411435	0.12577
Plate 5	C03	ITPKA	11.2176	11.5539	11.4775	2.14522	0.165098	0.231975
Plate 5	C04	ITPKB	11.4874	11.5221	11.6962	1.75801	0.220821	0.280321
Plate 5	C05	ITPKC	11.3387	11.5047	11.5184	1.2291	0.344019	0.402089
Plate 5	C06	JAK1	11.3846	11.5014	11.4204	0.735465	0.538611	0.595272
Plate 5	C07	JAK2	11.4881	11.7141	11.8135	4.26707	0.0507746	0.133745
Plate 5	C08	JAK3	11.4871	11.7423	11.7707	5.89666	0.0275758	0.105343
Plate 5	C09	JIK	11.5155	11.6001	11.6594	2.52663	0.127391	0.198664
Plate 5	C10	KDR	11.2882	11.2885	11.301	-0.806428	0.504646	0.560445
Plate 5	C11	KHK	11.5144	11.6231	11.5703	2.47429	0.131807	0.201121
Plate 5	C12	TNIK	11.6039	11.6728	11.6926	3.19591	0.0855321	0.164582
Plate 5	D03	MAST3	11.293	11.4384	11.5424	0.587522	0.616349	0.672247
Plate 5	D04	KIAA0999	11.2259	11.4271	11.4999	0.0828253	0.941534	0.947755
Plate 5	D05	KIAA1361	11.4942	11.6805	11.6548	4.33112	0.0493926	0.133651
Plate 5	D06	KIAA1399	11.4995	11.7399	11.8262	4.79226	0.0408909	0.125417
Plate 5	D07	KIAA1639	11.422	11.6062	11.6112	2.99451	0.0957677	0.17084
Plate 5	D08	KIAA1765	11.2448	11.4082	11.3947	-0.497582	0.6681	0.717477
Plate 5	D09	KIAA1804	11.3885	11.4633	11.5633	1.02842	0.411865	0.469383
Plate 5	D10	KIAA1811	11.157	11.2538	11.2787	-1.88445	0.200178	0.263935
Plate 5	D11	LMTK3	11.3411	11.4354	11.3903	0.122245	0.913881	0.925014
Plate 5	D12	KIF13B	11.5325	11.6203	11.4944	1.84399	0.206495	0.268427
Plate 5	E03	KIS	11.1129	11.2766	11.3701	-1.72429	0.226798	0.283575
Plate 5	E04	KIT	11.3818	11.588	11.5088	2.37971	0.140345	0.208578
Plate 5	E05	LMTK2	11.0613	11.4237	11.3642	-3.9077	0.0596846	0.142045
Plate 5	E06	KSR2	11.4954	11.749	11.6582	7.57025	0.0170055	0.0972368
Plate 5	E07	LAK	11.3994	11.6286	11.6745	3.41687	0.0760153	0.156316
Plate 5	E08	LATS1	11.3946	11.6029	11.5955	3.08302	0.0910648	0.170334
Plate 5	E09	LATS2	11.5955	11.786	11.7397	6.34538	0.0239476	0.103747
Plate 5	E10	LCK	11.2797	11.2656	11.4205	-0.493751	0.670378	0.717477
Plate 5	E11	LCP2	11.5694	11.7078	11.697	4.177	0.0528156	0.136287
Plate 5	E12	LIM	11.588	11.7207	11.7115	4.30018	0.0500533	0.133651
Plate 5	F03	LIMK1	11.3849	11.6046	11.7791	2.34395	0.143773	0.211608
Plate 5	F04	LIMK2	11.1095	11.2109	11.2786	-2.21848	0.156761	0.224224
Plate 5	F05	LOC115704	11.4789	11.7026	11.6987	5.32211	0.0335387	0.115242
Plate 5	F06	LOC149420	11.2968	11.4526	11.583	0.798414	0.508374	0.5639
Plate 5	F07	PRPS1L1	11.3552	11.5411	11.6362	1.86785	0.202739	0.266241
Plate 5	F08	LOC340371	11.5178	11.5442	11.6251	1.82936	0.208844	0.270374
Plate 5	F09	LOC91807	11.3096	11.4521	11.487	0.544522	0.64068	0.694639
Plate 5	F10	LTK	11.309	11.42	11.3656	-0.185726	0.86979	0.889249
Plate 5	F11	LYK5	11.5421	11.5867	11.5458	1.85837	0.20422	0.267417
Plate 5	F12	LYN	11.5174	11.626	11.5325	2.22335	0.156227	0.224224
Plate 5	G03	SMAD7	11.3935	11.5407	11.6687	1.89278	0.198911	0.263796
Plate 5	G04	MAGI-3	11.355	11.4102	11.4815	0.396061	0.730319	0.766704
Plate 5	G05	MAK	11.2853	11.4304	11.5153	0.421297	0.714497	0.754271
Plate 5	G06	MALT1	11.2227	11.4606	11.4392	-0.117798	0.916992	0.927136
Plate 5	G07	MAP2K1	11.5818	11.6628	11.7526	3.27038	0.0821424	0.161893
Plate 5	G08	MAP2K1IP1	11.3992	11.5489	11.4636	1.37808	0.302101	0.363795
Plate 5	G09	MAP2K2	11.6138	11.6517	11.7657	2.98643	0.0962143	0.171089
Plate 5	G10	MAP2K3	10.9904	11.0989	11.2656	-2.74984	0.110714	0.182988
Plate 5	G11	MAP2K4	11.4293	11.5085	11.4877	1.13929	0.372649	0.430052
Plate 5	G12	MAP2K5	11.7516	11.7362	11.6922	2.99625	0.0956721	0.17084
Plate 5	H03	MAP2K6	11.5208	11.7385	11.537	3.41997	0.0758927	0.156316
Plate 5	H04	MAP2K7	11.4226	11.4838	11.4063	0.619574	0.598716	0.655361
Plate 5	H05	MAP3K1	11.4388	11.5898	11.457	1.60769	0.249159	0.30609
Plate 5	H06	MAP3K10	11.3109	11.4791	11.4285	0.464689	0.687835	0.732729
Plate 5	H07	MAP3K11	11.5893	11.68	11.565	2.59476	0.121947	0.194795
Plate 5	H08	MAP3K12	11.5304	11.6782	11.6615	3.81271	0.0624194	0.143761
Plate 5	H09	MAP3K13	11.3588	11.5615	11.5825	2.25267	0.153067	0.221016
Plate 5	H10	MAP3K14	11.5488	11.6368	11.6695	2.92531	0.099689	0.174886
Plate 5	H11	MAP3K2	11.5782	11.6392	11.5245	2.02738	0.179827	0.246055
Plate 5	H12	MAP3K3	11.5685	11.6656	11.5846	2.73292	0.111866	0.183895
Plate 6	A03	MAP3K4	11.5634	11.896	11.5346	3.59859	0.0692908	0.148666
Plate 6	A04	MAP3K5	11.628	11.925	11.5364	4.66725	0.0429696	0.127676
Plate 6	A05	MAP3K6	11.5002	11.8045	11.4529	3.05857	0.0923303	0.170334
Plate 6	A06	MAP3K7	11.6207	11.7984	11.354	7.79108	0.016078	0.0972368
Plate 6	A07	MAP3K8	11.7041	11.9602	11.683	4.91035	0.0390601	0.122575
Plate 6	A08	MAP3K9	11.3811	11.6208	11.3152	1.72885	0.225976	0.283575
Plate 6	A09	MAP4K1	11.6795	11.893	11.5156	6.53613	0.0226166	0.102892
Plate 6	A10	MAP4K2	11.5572	11.8375	11.4914	3.74642	0.0644369	0.14377
Plate 6	A11	MAP4K3	11.4706	11.6447	11.2395	3.7676	0.0637821	0.143761
Plate 6	A12	MAP4K4	11.893	12.0379	11.7541	9.10755	0.0118421	0.0972368
Plate 6	B03	MAP4K5	11.7881	11.9025	11.6259	7.94425	0.0154781	0.0972368
Plate 6	B04	MAPK1	11.4938	11.5592	11.279	3.22009	0.08441	0.163664
Plate 6	B05	MAPK10	11.5736	11.6385	11.174	13.1454	0.00573722	0.0972368
Plate 6	B06	MAPK11	11.5589	11.728	11.381	4.83409	0.0402282	0.124218
Plate 6	B07	MAPK12	11.5146	11.6689	11.4505	2.88865	0.101859	0.177332
Plate 6	B08	MAPK13	11.6538	11.9195	11.6056	4.65794	0.0431307	0.127676
Plate 6	B09	MAPK14	11.7123	11.9954	11.5846	6.03634	0.0263639	0.104781
Plate 6	B10	MAPK3	10.8532	10.8313	10.568	-11.898	0.00699002	0.0972368
Plate 6	B11	MAPK4	11.5622	11.7071	11.5369	3.08152	0.0911419	0.170334
Plate 6	B12	MAPK6	11.5929	11.943	11.545	3.92653	0.0591633	0.141558
Plate 6	C02	GAPDH	11.7278	11.8918	11.4317	11.8874	0.00700239	0.0972368
Plate 6	C03	MAPK7	11.795	11.9696	11.5576	11.3865	0.00762478	0.0972368
Plate 6	C04	MAPK8	11.5153	11.85	11.2435	2.99234	0.0958873	0.17084
Plate 6	C05	MAPK8IP1	11.5234	11.945	11.491	3.09574	0.0904164	0.170334
Plate 6	C06	MAPK8IP2	11.6061	11.9659	11.5178	4.15099	0.0534273	0.136506
Plate 6	C07	MAPK8IP3	11.6404	11.9992	11.5511	4.50804	0.045849	0.130746
Plate 6	C08	MAPK9	11.6059	12.0794	11.6246	3.56561	0.0704458	0.149481
Plate 6	C09	MAPKAPK2	11.5188	11.9191	11.4401	3.14022	0.0881998	0.167947
Plate 6	C10	MAPKAPK3	11.4273	11.5316	11.1162	3.836	0.0617324	0.143207
Plate 6	C11	MAPKAPK5	11.6355	11.8652	11.4119	6.36821	0.0237823	0.103747
Plate 6	C12	MARK1	11.4746	11.6891	11.385	2.83602	0.105094	0.179226
Plate 6	D03	MARK2	11.6293	11.719	11.3618	9.59007	0.010699	0.0972368
Plate 6	D04	MARK3	11.577	11.8481	11.4664	4.26675	0.0507816	0.133745
Plate 6	D05	MARK4	11.2762	11.6606	11.3393	1.06432	0.398678	0.456631
Plate 6	D06	MAST2	11.4921	11.9449	11.5741	2.68617	0.115142	0.187259
Plate 6	D07	MATK	11.3023	11.6592	11.3399	1.20711	0.350783	0.40846
Plate 6	D08	MBIP	11.6979	12.1163	11.6133	4.68845	0.0426063	0.127676
Plate 6	D09	MELK	11.6533	11.8009	11.3137	10.4611	0.00901449	0.0972368
Plate 6	D10	MERTK	11.4291	11.6518	11.3106	2.3992	0.138525	0.207523
Plate 6	D11	MET	11.7124	12.0004	11.6473	5.41889	0.0324085	0.11405
Plate 6	D12	MGC16169	11.5804	11.8357	11.518	3.97224	0.0579247	0.140595
Plate 6	E03	STK32A	11.6477	12.0147	11.6475	4.19466	0.0524062	0.136287
Plate 6	E04	MGC26597	11.7226	12.0501	11.6108	5.68693	0.0295563	0.110263
Plate 6	E05	CSNK1A1L	11.5191	11.9414	11.4567	3.07436	0.0915103	0.170334
Plate 6	E06	MGC42105	11.671	12.2372	11.7876	3.66157	0.0671604	0.146853
Plate 6	E07	C9ORF96	11.5313	12.0616	11.6997	2.80379	0.107147	0.180355
Plate 6	E08	MGC45428	11.591	11.9606	11.606	3.6451	0.0677082	0.147596
Plate 6	E09	PIP5KL1	11.707	11.8832	11.5248	7.60157	0.0168692	0.0972368
Plate 6	E10	MGC4796	11.4477	11.7784	11.3889	2.55017	0.125472	0.197968
Plate 6	E11	MGC5601	11.4258	11.641	11.2846	2.41705	0.136885	0.206175
Plate 6	E12	MGC8407	11.7676	11.9402	11.6821	6.21506	0.0249248	0.104781
Plate 6	F03	MIDORI	11.733	11.9869	11.5798	6.85034	0.0206518	0.10231
Plate 6	F04	MINK	11.4842	11.7825	11.4308	2.91246	0.100442	0.175534
Plate 6	F05	MKNK1	11.4675	11.7997	11.4711	2.61261	0.120574	0.194007
Plate 6	F06	MKNK2	11.5521	11.9319	11.5723	3.29581	0.081029	0.161352
Plate 6	F07	MOS	11.4776	11.7325	11.3631	3.05603	0.0924636	0.170334
Plate 6	F08	MPP1	11.7339	11.945	11.7524	4.66219	0.043057	0.127676
Plate 6	F09	MPP2	11.5446	11.7411	11.5154	3.19181	0.0857245	0.164605
Plate 6	F10	MPP3	11.1814	11.4154	11.0677	-0.846266	0.486514	0.541624
Plate 6	F11	MPZL1	11.9127	12.0773	11.7799	9.3323	0.0112881	0.0972368
Plate 6	F12	MRC2	11.5825	11.8604	11.4534	4.42686	0.0474273	0.131957
Plate 6	G03	MST1R	11.2377	11.3871	11.1255	-0.479282	0.679028	0.725037
Plate 6	G04	MST4	11.6987	11.849	11.7477	3.80029	0.0627903	0.143761
Plate 6	G05	MUSK	11.4456	11.6254	11.4465	2.02736	0.17983	0.246055
Plate 6	G06	MVD	11.8295	11.717	11.4898	6.59152	0.0222506	0.102713
Plate 6	G07	MVK	11.5353	11.6681	11.5172	2.71316	0.113234	0.185477
Plate 6	G08	MYLK	11.7579	11.8859	11.5005	12.9229	0.00593469	0.0972368
Plate 6	G09	MYLK2	11.282	11.2542	11.0248	-1.79797	0.214005	0.27472
Plate 6	G10	MYO3A	11.4057	11.5655	11.3221	1.7438	0.223315	0.281627
Plate 6	G11	MYO3B	11.5504	11.6708	11.4241	3.63649	0.0679975	0.147596
Plate 6	G12	NAGK	11.502	11.6958	11.3954	3.22567	0.0841539	0.163664
Plate 6	H03	NBEA	11.7923	11.9902	11.7369	6.10806	0.0257719	0.104781
Plate 6	H04	COASY	11.4841	11.6467	11.3117	3.4153	0.0760774	0.156316
Plate 6	H05	NEK1	11.5746	11.662	11.4517	3.61198	0.0688299	0.148374
Plate 6	H06	NEK11	11.4418	11.8488	11.4588	2.39133	0.139255	0.207973
Plate 6	H07	NEK2	11.588	11.6702	11.3747	5.43589	0.0322158	0.11405
Plate 6	H08	NEK3	11.5535	11.6267	11.2954	6.08287	0.0259776	0.104781
Plate 6	H09	NEK4	11.6027	11.4515	11.3271	2.00746	0.182492	0.24858
Plate 6	H10	NEK6	11.9642	12.0685	11.7714	12.4293	0.00641079	0.0972368
Plate 6	H11	NEK7	11.6989	11.5865	11.3551	4.44291	0.047109	0.131957
Plate 6	H12	NEK8	11.5156	11.6469	11.2198	6.72964	0.0213754	0.10231
Plate 7	A03	NEK9	11.7301	11.7874	11.768	6.91908	0.0202558	0.101724
Plate 7	A04	NLK	11.9213	11.9915	11.9011	9.98586	0.00987997	0.0972368
Plate 7	A05	NME1	11.6815	11.7178	11.7012	6.12656	0.0256224	0.104781
Plate 7	A06	NME2	11.7764	11.855	11.8542	7.19272	0.0187862	0.0998291
Plate 7	A07	NME3	11.4491	11.7442	11.6794	0.673281	0.570146	0.626339
Plate 7	A08	NME4	11.8092	11.8321	11.6145	2.73518	0.111711	0.183895
Plate 7	A09	NME5	11.7115	11.869	11.869	4.07381	0.0553044	0.139251
Plate 7	A10	NME6	11.9063	11.7787	11.7365	5.87443	0.0277764	0.105343
Plate 7	A11	NME7	11.8485	11.8318	11.8564	29.7869	0.00112516	0.0972368
Plate 7	A12	NPR1	11.9025	11.8547	11.8198	15.2373	0.00427944	0.0972368
Plate 7	B03	NPR2	11.9112	11.7048	11.7859	5.20437	0.0349937	0.116306
Plate 7	B04	NRBP	11.9014	11.7645	11.7855	8.45112	0.0137141	0.0972368
Plate 7	B05	NRG3	11.7269	11.6448	11.6719	10.7515	0.00854021	0.0972368
Plate 7	B06	NTRK1	11.9455	11.5867	11.647	1.72754	0.226211	0.283575
Plate 7	B07	NTRK2	11.9662	11.8663	11.9134	22.83	0.0019131	0.0972368
Plate 7	B08	NTRK3	11.8224	11.7179	11.8399	8.31985	0.014141	0.0972368
Plate 7	B09	NYD-SP25	11.798	11.5636	11.5096	0.861393	0.479803	0.535458
Plate 7	B10	OSR1	11.7166	11.5474	11.413	0.0422884	0.970111	0.974375
Plate 7	B11	P15RS	11.7904	11.6817	11.6744	5.77052	0.0287425	0.108501
Plate 7	B12	PACE-1	11.7993	11.6062	11.5606	1.56023	0.259074	0.316569
Plate 7	C02	GAPDH	11.7756	11.67	11.6935	7.84348	0.0158689	0.0972368
Plate 7	C03	PACSIN1	11.7221	11.6427	11.6407	6.53991	0.0225914	0.102892
Plate 7	C04	PAG	11.6602	11.5569	11.4741	0.170185	0.880523	0.898212
Plate 7	C05	PAK1	11.5459	11.4493	11.5303	-2.59252	0.12212	0.194795
Plate 7	C06	PAK2	11.8051	11.7789	11.7317	10.2204	0.00943807	0.0972368
Plate 7	C07	PAK3	11.7413	11.6497	11.6071	3.38406	0.0773292	0.157064
Plate 7	C08	PAK4	11.8486	11.8089	11.6251	3.00974	0.0949344	0.17084
Plate 7	C09	PAK6	11.6541	11.5296	11.5242	0.42461	0.712437	0.753666
Plate 7	C10	PAK7	11.8336	11.7493	11.7553	13.4041	0.00551974	0.0972368
Plate 7	C11	PANK1	11.8069	11.6602	11.4831	1.06493	0.398459	0.456631
Plate 7	C12	PANK3	11.7989	11.8786	11.7502	5.41586	0.032443	0.11405
Plate 7	D03	PANK4	11.8328	11.5877	11.6416	2.12066	0.16803	0.234472
Plate 7	D04	PAPSS1	11.9211	11.6945	11.7677	4.42008	0.0475626	0.131957
Plate 7	D05	PAPSS2	11.7157	11.3678	11.6129	0.109424	0.922856	0.931005
Plate 7	D06	PASK	11.7741	11.5191	11.7925	1.80406	0.212991	0.273802
Plate 7	D07	PCK1	11.7203	11.5136	11.703	1.65269	0.240203	0.296683
Plate 7	D08	PCK2	11.7267	11.6075	11.6285	3.94147	0.0587542	0.141558
Plate 7	D09	PCTK1	11.876	11.7653	11.6114	2.69263	0.114681	0.186842
Plate 7	D10	PCTK2	12.0293	11.9194	11.715	3.74466	0.0644919	0.14377
Plate 7	D11	PCTK3	11.7549	11.4456	11.7274	1.00076	0.422357	0.477765
Plate 7	D12	PDGFRA	11.7773	11.6228	11.6989	4.57463	0.0446113	0.130548
Plate 7	E03	PDGFRB	11.5113	11.4784	11.4511	-4.90371	0.0391597	0.122575
Plate 7	E04	PDK1	11.8714	11.642	11.744	3.69458	0.0660814	0.145538
Plate 7	E05	PDK2	11.6682	11.5425	11.4843	0.201935	0.858644	0.880809
Plate 7	E06	PDK3	11.8532	11.6561	11.7073	3.92876	0.0591019	0.141558
Plate 7	E07	PDK4	11.1163	11.0713	10.9408	-9.98943	0.00987301	0.0972368
Plate 7	E08	PDPK1	11.6614	11.5438	11.5418	0.915159	0.456715	0.511566
Plate 7	E09	PDXK	11.8323	11.7205	11.7101	6.73645	0.0213336	0.10231
Plate 7	E10	PFKFB1	11.5235	11.325	11.2319	-2.50176	0.129463	0.200022
Plate 7	E11	PFKFB2	11.5674	11.397	11.242	-1.74162	0.2237	0.281627
Plate 7	E12	PFKFB3	11.6918	11.5117	11.6082	1.24286	0.339866	0.397743
Plate 7	F03	PFKFB4	11.9755	11.8393	11.8231	8.37993	0.0139432	0.0972368
Plate 7	F04	PFKL	11.8691	11.7855	11.7259	6.63969	0.0219395	0.10231
Plate 7	F05	PFKM	11.9638	11.8767	11.7605	5.67279	0.0296974	0.110339
Plate 7	F06	PFKP	11.9426	11.7752	11.8074	7.28236	0.0183392	0.0998291
Plate 7	F07	PFTK1	10.7093	11.0416	11.3227	-2.87856	0.102468	0.177715
Plate 7	F08	PGK1	11.9161	11.7201	11.8127	5.99081	0.0267501	0.104781
Plate 7	F09	PGK2	11.8215	11.7541	11.762	20.4665	0.00237882	0.0972368
Plate 7	F10	PHKA1	12.0243	11.9177	11.7816	5.3499	0.0332082	0.114971
Plate 7	F11	PHKA2	11.7267	11.5953	11.6232	3.31922	0.0800233	0.160725
Plate 7	F12	PHKG1	11.9035	11.8051	11.8109	13.3549	0.00556009	0.0972368
Plate 7	G03	PHKG2	12.0321	11.926	11.8663	9.24455	0.0114997	0.0972368
Plate 7	G04	PI4K2B	11.7708	11.5454	11.7145	2.20021	0.158785	0.225402
Plate 7	G05	PI4KII	11.8671	11.7393	11.7776	9.42203	0.0110776	0.0972368
Plate 7	G06	PIK3C2A	10.92	10.8856	10.955	-36.5276	0.000748633	0.0972368
Plate 7	G07	PIK3C2B	11.7638	11.5787	11.7155	3.04594	0.092994	0.170334
Plate 7	G08	PIK3C2G	11.9133	11.7025	11.7432	4.39466	0.0480753	0.132352
Plate 7	G09	PIK3CA	11.6377	11.5108	11.4961	-0.208118	0.854406	0.879423
Plate 7	G10	PIK3CB	11.8793	11.7109	11.6769	3.75761	0.0640899	0.14377
Plate 7	G11	PIK3CG	11.7978	11.701	10.9756	-0.24781	0.827402	0.855481
Plate 7	G12	PIK3R1	11.9353	11.7539	11.6717	3.30685	0.0805523	0.160753
Plate 7	H03	PIK3R2	12.0124	11.8899	11.9137	14.9381	0.00445143	0.0972368
Plate 7	H04	PIK3R3	11.9819	11.7923	11.866	7.67808	0.0165429	0.0972368
Plate 7	H05	PIK3R4	11.3565	11.3643	11.2959	-8.11894	0.0148338	0.0972368
Plate 7	H06	PIK4CA	11.5887	11.3921	11.4216	-1.78204	0.216689	0.276225
Plate 7	H07	PIK4CB	11.9187	11.7862	11.8123	9.89867	0.0100522	0.0972368
Plate 7	H08	PIM1	11.8486	11.8001	11.7572	10.8481	0.00839066	0.0972368
Plate 7	H09	PIM2	11.7023	11.578	11.6571	3.85642	0.0611389	0.142918
Plate 7	H10	PINK1	11.9052	11.79	11.7501	6.74421	0.0212861	0.10231
Plate 7	H11	PIP5K1A	11.9075	11.8613	11.8268	15.876	0.00394406	0.0972368
Plate 7	H12	PIP5K2A	12.0414	12.053	12.0843	24.6823	0.00163743	0.0972368
Plate 8	A03	PIP5K2B	11.8445	11.7467	11.8708	17.7507	0.00315868	0.0972368
Plate 8	A04	PIP5K2C	11.9283	11.8742	11.9501	12.9647	0.00589687	0.0972368
Plate 8	A05	PITPNM3	11.9042	11.8028	11.8239	7.64768	0.0166715	0.0972368
Plate 8	A06	STK32C	12.0033	11.9736	11.9584	8.7071	0.0129349	0.0972368
Plate 8	A07	PKIA	12.0153	11.9027	11.9282	11.0899	0.00803315	0.0972368
Plate 8	A08	PKIB	11.9261	11.7522	11.81	7.27731	0.0183639	0.0998291
Plate 8	A09	PKLR	11.6492	11.5811	11.6122	0.585656	0.617389	0.672579
Plate 8	A10	PKM2	11.87	11.7792	11.8656	15.6675	0.00404909	0.0972368
Plate 8	A11	PKMYT1	11.9129	11.8301	11.8267	6.66331	0.0217892	0.10231
Plate 8	A12	PKN3	11.8925	11.4163	11.7823	1.00242	0.421721	0.477637
Plate 8	B02	siCONTROL TOX siRNA	11.6016	11.4998	11.6278	-1.73383	0.225085	0.282982
Plate 8	B04	EXOSC10	11.5852	11.4761	11.4347	-1.84457	0.206403	0.268427
Plate 8	B05	PMVK	11.7037	11.6133	11.5694	0.613005	0.602295	0.65849
Plate 8	B06	PNKP	11.855	11.8375	11.8803	7.21715	0.0186628	0.0998291
Plate 8	B07	PPP1R1B	11.8953	11.8627	11.9292	9.692	0.0104786	0.0972368
Plate 8	B08	PPP2CA	11.7381	11.8255	11.8233	3.03204	0.0937323	0.17084
Plate 8	B09	PPP2CB	11.7474	11.6506	11.707	4.859	0.0398411	0.12386
Plate 8	B10	PPP4C	11.8009	11.7274	11.6772	2.60995	0.120777	0.194007
Plate 8	B11	PRKAA1	11.8318	11.7333	11.6925	3.00079	0.0954227	0.17084
Plate 8	B12	PRKAA2	11.9672	11.9093	11.9446	11.5636	0.00739564	0.0972368
Plate 8	C02	GAPDH	11.8559	11.943	12.0014	5.0637	0.0368573	0.118412
Plate 8	C03	PRKACA	11.7965	11.771	11.7552	3.99778	0.0572491	0.140283
Plate 8	C04	PRKACB	11.973	11.9385	11.9496	9.49323	0.0109148	0.0972368
Plate 8	C05	PRKACG	11.8644	11.9179	11.8756	4.72963	0.0419134	0.126851
Plate 8	C06	PRKAG1	12.0584	12.0728	12.0325	8.4335	0.0137702	0.0972368
Plate 8	C07	PRKAG3	11.8042	11.7955	11.7106	2.76217	0.109884	0.182106
Plate 8	C08	PRKAR1A	11.8676	11.8867	11.9982	6.46187	0.0231214	0.103747
Plate 8	C09	PRKAR2A	11.7989	11.7669	11.795	5.44776	0.0320822	0.11405
Plate 8	C10	PRKAR2B	11.7878	11.9487	11.7547	2.2386	0.154573	0.222488
Plate 8	C11	PRKCA	11.8557	12.0478	11.7726	2.36654	0.141595	0.209473
Plate 8	C12	PRKCABP	11.956	11.989	11.957	6.6398	0.0219388	0.10231
Plate 8	D03	PRKCB1	11.7538	11.9048	11.9038	3.07502	0.0914766	0.170334
Plate 8	D04	PRKCD	12.0131	11.998	11.9259	6.46921	0.0230708	0.103747
Plate 8	D05	PRKCE	11.8627	11.8479	11.7796	4.01576	0.0567805	0.140283
Plate 8	D06	PRKCG	11.9591	12.0038	11.9498	6.09653	0.0258658	0.104781
Plate 8	D07	PRKCH	11.6953	11.8505	11.756	1.92049	0.194768	0.260881
Plate 8	D08	PRKCI	11.8957	11.8115	11.7948	5.50039	0.0314998	0.113597
Plate 8	D09	PRKCL1	11.9007	11.8483	11.9203	11.5212	0.0074495	0.0972368
Plate 8	D10	PRKCL2	11.5812	11.651	11.5887	0.151283	0.893634	0.91057
Plate 8	D11	PRKCM	11.7055	11.828	11.6447	1.3312	0.314586	0.376477
Plate 8	D12	PRKCN	11.8334	11.7667	11.7727	5.36267	0.0330581	0.114971
Plate 8	E03	PRKCQ	11.9547	11.8808	11.9096	10.6631	0.00868057	0.0972368
Plate 8	E04	PRKCSH	11.91	11.8744	11.7206	2.86089	0.103548	0.178571
Plate 8	E05	PRKCZ	12.0006	11.9364	11.8769	6.15786	0.0253725	0.104781
Plate 8	E06	PRKD2	11.9314	11.8838	11.8481	6.03949	0.0263374	0.104781
Plate 8	E07	PRKDC	11.7759	11.8199	11.8111	3.72814	0.06501	0.144221
Plate 8	E08	PRKG1	11.8362	11.8066	11.787	4.74748	0.0416182	0.126376
Plate 8	E09	PRKG2	11.7731	11.829	11.7409	2.65921	0.117092	0.189755
Plate 8	E10	PRKR	11.8912	11.9446	11.8887	4.92957	0.0387735	0.122203
Plate 8	E11	PRKRA	11.8486	11.7402	11.8769	20.2254	0.00243565	0.0972368
Plate 8	E12	PRKWNK1	11.9283	11.7602	11.706	2.99649	0.0956587	0.17084
Plate 8	F03	PRKWNK2	11.9019	11.9215	11.9789	7.38296	0.017856	0.0983156
Plate 8	F04	PRKWNK3	11.6718	11.6876	11.564	0.598234	0.610408	0.666563
Plate 8	F05	PRKWNK4	11.7777	11.843	11.8447	3.77777	0.0634713	0.143761
Plate 8	F06	PRKX	11.8529	11.9205	11.8309	3.8071	0.0625865	0.143761
Plate 8	F07	PRKY	11.7698	11.8132	11.7463	2.82964	0.105496	0.179226
Plate 8	F08	PRPF4B	11.6642	11.635	11.6712	1.74971	0.222273	0.280993
Plate 8	F09	PRPS1	11.9846	11.9775	11.9352	7.06488	0.0194524	0.101258
Plate 8	F10	PRPS2	11.8931	11.9027	11.9602	7.52711	0.017196	0.0972368
Plate 8	F11	PRPSAP1	11.5011	11.5601	11.6286	-0.576246	0.622655	0.676703
Plate 8	F12	PRPSAP2	11.8844	11.8977	11.8772	5.72809	0.0291515	0.109199
Plate 8	G03	TAO1	11.9387	11.9463	12.0649	8.25639	0.0143545	0.0972368
Plate 8	G04	PSKH1	11.7362	11.7827	11.7949	3.22281	0.0842848	0.163664
Plate 8	G05	PSKH2	11.5735	11.7401	11.8385	1.24553	0.339067	0.397743
Plate 8	G06	PTK2	11.7444	11.7824	11.81	3.55464	0.0708359	0.149481
Plate 8	G07	PTK2B	11.5139	11.6738	11.6876	0.325748	0.775539	0.808259
Plate 8	G08	PTK6	11.7699	11.8516	11.9592	3.77111	0.0636748	0.143761
Plate 8	G09	PTK7	11.6526	11.66	11.8265	2.09283	0.171436	0.237773
Plate 8	G10	PTK9	11.9512	11.9856	12.15	6.75573	0.0212159	0.10231
Plate 8	G11	PTK9L	11.6936	11.5884	11.8593	2.20233	0.158549	0.225402
Plate 8	G12	PTPN5	12.0519	11.9569	12.0537	32.079	0.000970346	0.0972368
Plate 8	H03	PTPRG	11.9555	11.9219	11.9186	8.22231	0.0144712	0.0972368
Plate 8	H04	PTPRJ	11.1846	11.3112	11.3608	-3.96973	0.0579918	0.140595
Plate 8	H05	PTPRR	11.7049	11.6751	11.7968	3.70186	0.065847	0.145372
Plate 8	H06	PTPRT	11.8534	11.8343	11.9206	7.82476	0.0159431	0.0972368
Plate 8	H07	PXK	11.5911	11.7298	11.8433	1.38953	0.299145	0.36071
Plate 8	H08	PYCS	11.9715	12.0021	11.9751	7.07041	0.0194229	0.101258
Plate 8	H09	RAC1	11.8695	11.8112	11.8273	7.03134	0.0196329	0.101258
Plate 8	H10	RAF1	12.1026	11.9585	12.1393	29.818	0.00112282	0.0972368
Plate 8	H11	RAGE	11.7586	11.7522	11.9101	4.27596	0.0505795	0.133745
Plate 8	H12	RASGRF2	11.9522	11.9049	12.0552	10.9705	0.00820676	0.0972368
Plate 9	A03	RBKS	11.3128	12.1764	11.9618	2.43961	0.134852	0.205083
Plate 9	A04	RET	11.1172	11.8085	11.7613	-2.413	0.137255	0.206333
Plate 9	A05	RFP	11.362	11.9279	11.8901	0.309843	0.785984	0.817281
Plate 9	A06	GRK1	11.2753	11.9963	11.9099	0.578859	0.621189	0.675913
Plate 9	A07	RIOK1	11.3198	11.6962	11.5986	-0.939403	0.44669	0.50095
Plate 9	A08	RIOK3	11.4071	11.6575	11.6169	-0.67712	0.568152	0.624899
Plate 9	A09	RIPK1	11.376	11.7927	11.6919	-0.491579	0.671671	0.71802
Plate 9	A10	RIPK2	11.5183	11.8691	11.8851	0.377871	0.741861	0.776702
Plate 9	A11	RIPK3	11.4344	11.848	11.7855	-0.0507387	0.964145	0.969449
Plate 9	A12	RNASEL	11.552	12.1165	11.9717	1.57916	0.255059	0.312499
Plate 9	B02	siCONTROL TOX siRNA	11.1035	11.5731	11.3893	-2.19577	0.159283	0.225713
Plate 9	B03	ROCK1	11.0811	11.8276	11.7467	-3.39604	0.0768457	0.156457
Plate 9	B04	ROCK2	11.2587	11.9324	11.9299	0.175946	0.876539	0.895147
Plate 9	B05	ROR1	11.0772	11.7807	11.7971	-3.04684	0.0929464	0.170334
Plate 9	B06	ROR2	11.3917	11.9172	11.9081	0.397603	0.729346	0.766704
Plate 9	B07	ROS1	10.878	11.5107	11.443	-5.35568	0.0331402	0.114971
Plate 9	B08	RP2	11.1751	11.9213	11.7713	-1.26078	0.334546	0.39557
Plate 9	B09	RPS6KA1	11.0528	11.6715	11.6016	-3.05766	0.0923782	0.170334
Plate 9	B10	RPS6KA2	11.0119	11.6735	11.6594	-4.01867	0.0567051	0.140283
Plate 9	B11	RPS6KA3	11.0823	11.8056	11.8795	-2.23976	0.154448	0.222488
Plate 9	B12	RPS6KA4	11.2622	11.7911	11.7037	-0.956517	0.439754	0.494385
Plate 9	C02	GAPDH	11.2654	12.0377	11.9402	1.34939	0.309668	0.371927
Plate 9	C03	RPS6KA5	10.6356	11.9029	11.8445	-1.75028	0.222173	0.280993
Plate 9	C04	RPS6KA6	10.9352	11.899	11.8513	-3.76511	0.0638586	0.143761
Plate 9	C05	RPS6KB1	11.0248	11.7242	11.7057	-4.2291	0.0516208	0.134804
Plate 9	C06	RPS6KB2	11.1246	11.7091	11.7373	-2.07839	0.173241	0.238468
Plate 9	C07	RPS6KC1	10.9072	11.7216	11.6767	-16.6698	0.00357932	0.0972368
Plate 9	C08	RPS6KL1	11.0616	11.7073	11.6192	-3.01767	0.0945042	0.17084
Plate 9	C09	RYK	11.1634	11.6885	11.6039	-1.80755	0.212413	0.273444
Plate 9	C10	SAST	10.8995	11.6049	11.6642	-6.18659	0.0251462	0.104781
Plate 9	C11	SCAP1	11.0561	11.7526	11.6413	-3.26209	0.0825101	0.161893
Plate 9	C12	SCYL1	11.5363	12.0485	11.9503	1.1954	0.35445	0.411648
Plate 9	D03	SEPHS1	10.8993	11.9195	11.9122	-1.88933	0.199434	0.263796
Plate 9	D04	SGK	11.291	12.054	11.928	1.27852	0.329377	0.391484
Plate 9	D05	SGK2	11.4337	11.9824	11.8225	0.395563	0.730634	0.766704
Plate 9	D06	SGKL	11.3271	11.9757	11.747	-0.124336	0.912419	0.925014
Plate 9	D07	SHC1	11.2862	11.9415	11.7215	-0.447263	0.698459	0.742315
Plate 9	D08	SIK2	11.3811	11.9543	11.7044	-0.122616	0.913621	0.925014
Plate 9	D09	SLK	11.2238	12.1092	11.8955	1.00741	0.419807	0.476059
Plate 9	D10	SMG1	11.0986	11.9314	11.7656	-2.49363	0.130151	0.200022
Plate 9	D11	SNARK	11.0458	11.8328	11.6962	-3.99947	0.0572048	0.140283
Plate 9	D12	SNF1LK	11.6039	12.0753	11.769	0.644231	0.585447	0.641605
Plate 9	E03	PLK2	10.7418	11.9261	11.8081	-2.08851	0.171973	0.237815
Plate 9	E04	SNRK	10.7296	11.9776	11.7577	-1.89175	0.199067	0.263796
Plate 9	E05	SOCS1	11.1979	12.0509	11.8269	-0.0922609	0.9349	0.942115
Plate 9	E06	SOCS5	11.0783	11.688	11.5719	-2.63952	0.118546	0.191772
Plate 9	E07	SPA17	11.1193	11.7137	11.5678	-2.16039	0.163324	0.230069
Plate 9	E08	SPEC2	11.284	11.9757	11.77	-0.224542	0.843189	0.868856
Plate 9	E09	SPHK1	10.6542	11.6733	11.4699	-9.04748	0.011997	0.0972368
Plate 9	E10	SPHK2	10.9555	11.8014	11.6859	-10.6698	0.00866991	0.0972368
Plate 9	E11	SEPHS2	10.9566	11.9616	11.8387	-2.80406	0.10713	0.180355
Plate 9	E12	SQSTM1	11.1417	11.822	11.6584	-1.88133	0.200656	0.263935
Plate 9	F03	SRC	10.9608	12.0043	11.8745	-1.63303	0.244064	0.300674
Plate 9	F04	SRMS	11.073	11.8213	11.6072	-2.56439	0.124332	0.19695
Plate 9	F05	SRPK1	11.123	11.9028	11.7045	-1.90195	0.197526	0.263176
Plate 9	F06	SRPK2	11.256	12.0425	11.8632	0.425248	0.712041	0.753666
Plate 9	F07	ABI1	11.2177	11.9017	11.7974	-0.851455	0.484201	0.539707
Plate 9	F08	SSTK	11.0283	11.7794	11.6681	-4.29939	0.0500704	0.133651
Plate 9	F09	STK10	11.1256	11.8554	11.7373	-2.20998	0.157699	0.224862
Plate 9	F10	STK11	10.9241	11.862	11.8531	-4.01406	0.0568244	0.140283
Plate 9	F11	STK16	10.7777	11.6937	11.7434	-5.89355	0.0276038	0.105343
Plate 9	F12	STK17A	10.9427	11.6282	11.6896	-5.0808	0.0366231	0.118412
Plate 9	G03	STK17B	10.9718	11.778	11.6855	-8.55857	0.0133787	0.0972368
Plate 9	G04	PLK4	11.0111	11.5841	11.529	-3.34849	0.0787905	0.158972
Plate 9	G05	STK19	11.0188	11.6027	11.5444	-3.31128	0.0803623	0.160725
Plate 9	G06	STK22B	11.0415	11.6482	11.7431	-2.86962	0.103012	0.177984
Plate 9	G07	STK22C	10.8047	11.4909	11.4374	-7.76089	0.0162003	0.0972368
Plate 9	G08	STK22D	11.188	11.9775	11.8797	-0.472122	0.683339	0.728789
Plate 9	G09	STK23	11.1445	11.8519	12.0265	-0.316093	0.78187	0.813929
Plate 9	G10	STK24	11.223	11.8237	11.7697	-1.05335	0.402657	0.460612
Plate 9	G11	STK25	11.3154	11.962	12.0001	0.970519	0.434165	0.489306
Plate 9	G12	STK29	11.4923	11.9387	11.8779	0.521782	0.653853	0.706408
Plate 9	H03	STK3	11.2945	11.9763	11.8521	0.146768	0.896773	0.912752
Plate 9	H04	STK31	11.3185	11.9574	11.7537	-0.191944	0.865508	0.885862
Plate 9	H05	STK33	10.9576	11.8323	11.6062	-4.5216	0.0455929	0.130746
Plate 9	H06	STK35	11.1308	11.9041	11.7226	-1.85421	0.204876	0.267533
Plate 9	H07	STK36	11.332	11.9308	11.8241	-0.0132543	0.990628	0.992801
Plate 9	H08	STK38	11.2374	11.837	11.7948	-0.863713	0.478782	0.534972
Plate 9	H09	STK38L	11.4205	12.0758	11.9062	1.12398	0.377801	0.435448
Plate 9	H10	STK39	10.8315	11.471	11.4378	-6.32947	0.0240639	0.103747
Plate 9	H11	STK4	11.2376	12.0403	11.996	3.17999	0.0862827	0.16533
Plate 9	H12	STK6	10.8544	11.6695	11.5934	-17.0456	0.00342404	0.0972368
Plate 10	A02	PLK1	10.376	10.1743	11.0666	-6.35147	0.0239033	0.103747
Plate 10	A03	SYK	11.6212	11.2432	12.1095	2.25332	0.152998	0.221016
Plate 10	A04	TAF1	11.3857	11.279	12.0273	2.08841	0.171987	0.237815
Plate 10	A05	TAF1L	11.0038	10.9587	11.9504	0.695331	0.558774	0.616067
Plate 10	A06	TAO1	11.6865	11.3469	12.3619	4.38534	0.0482653	0.132476
Plate 10	A07	TBK1	11.2735	11.2504	12.2271	6.11395	0.0257242	0.104781
Plate 10	A08	TEC	11.5276	11.5019	12.2736	4.17193	0.0529342	0.136287
Plate 10	A09	TEK	11.5276	11.5445	12.2719	3.97776	0.0577777	0.140595
Plate 10	A10	TESK1	11.3204	11.4421	12.1131	2.56559	0.124237	0.19695
Plate 10	A11	TESK2	11.4225	11.6324	12.1338	2.45702	0.133311	0.203077
Plate 10	A12	TEX14	11.5654	11.1625	12.372	4.10774	0.0544677	0.137523
Plate 10	B03	TGFBR1	11.4973	11.1069	12.1122	2.17227	0.161952	0.228785
Plate 10	B04	TGFBR2	11.3581	11.1056	12.0863	2.39701	0.138727	0.207523
Plate 10	B05	TIE	11.6582	12.042	12.1795	2.36279	0.141953	0.209604
Plate 10	B06	TJP2	11.6158	11.1004	12.1975	2.30001	0.148147	0.216305
Plate 10	B07	TK1	11.0152	10.8192	11.8803	-0.503143	0.664806	0.715704
Plate 10	B08	TK2	11.571	11.965	12.0949	2.0641	0.175053	0.240599
Plate 10	B09	TLK1	11.1426	11.2183	12.0286	1.9779	0.186544	0.252805
Plate 10	B10	TLK2	11.5096	11.3939	12.2629	4.40887	0.0477876	0.131957
Plate 10	B11	TLR1	11.4354	12.1579	12.2369	2.10833	0.169527	0.235483
Plate 10	B12	TLR3	11.5499	11.8866	12.2488	2.76073	0.109981	0.182106
Plate 10	C02	GAPDH	11.5363	11.2122	12.1345	2.5456	0.125842	0.197968
Plate 10	C03	TLR4	10.9814	10.7517	11.7438	-1.19873	0.353403	0.410955
Plate 10	C04	TLR6	11.5623	11.0439	12.1539	1.9971	0.183898	0.250124
Plate 10	C05	TNFRSF10A	11.37	11.0764	12.1589	2.95423	0.0980229	0.173015
Plate 10	C06	TNK1	11.3238	11.2052	12.0979	2.85448	0.103943	0.178579
Plate 10	C07	TOPK	11.3578	11.4944	12.121	2.55909	0.124756	0.197278
Plate 10	C08	TPK1	11.1565	12.0026	11.9838	1.25637	0.335846	0.395976
Plate 10	C09	KALRN	10.9165	11.056	11.8368	-0.00478398	0.996617	0.997709
Plate 10	C10	TRIB2	11.5682	11.6247	12.17	2.81561	0.106388	0.179739
Plate 10	C11	TRIM	11.0741	11.9677	12.0384	1.24331	0.339731	0.397743
Plate 10	C12	TRIO	11.6953	11.9677	12.1928	2.53222	0.126931	0.198545
Plate 10	D02	siCONTROL RISC-free siRNA	11.4413	11.5381	12.0775	2.28623	0.149557	0.218001
Plate 10	D03	TRPM6	11.3319	10.9397	12.1098	1.79034	0.215286	0.275977
Plate 10	D04	TRPM7	11.4955	11.0533	12.1399	2.12569	0.167423	0.234342
Plate 10	D05	TSKS	11.6395	11.3948	12.1697	2.84993	0.104225	0.178728
Plate 10	D06	TTBK1	11.2902	11.0886	12.1575	3.81494	0.0623533	0.143761
Plate 10	D07	TTBK2	11.3038	11.1072	12.0562	2.27245	0.150984	0.219047
Plate 10	D08	TTK	11.3813	12.1669	12.198	1.91927	0.194947	0.260881
Plate 10	D09	TTN	11.4877	11.6911	12.2384	3.0906	0.0906779	0.170334
Plate 10	D10	TXK	11.4726	11.8046	12.1819	2.47469	0.131772	0.201121
Plate 10	D11	TXNDC3	11.8254	12.3115	12.2064	2.33084	0.145059	0.212852
Plate 10	D12	TYK2	11.2693	11.7645	12.1146	1.88991	0.199346	0.263796
Plate 10	E03	TYRO3	11.2523	11.0418	12.1463	3.64043	0.0678647	0.147596
Plate 10	E04	UCK1	11.3129	11.3455	11.9688	1.69183	0.232751	0.289829
Plate 10	E05	UGP2	11.3962	11.1541	12.0866	2.4207	0.136553	0.206175
Plate 10	E06	ULK1	11.6723	11.3623	12.0822	2.2114	0.157541	0.224862
Plate 10	E07	ULK2	11.4744	11.8638	12.1694	2.32824	0.145317	0.212852
Plate 10	E08	UMP-CMPK	11.1985	12.0366	12.1391	1.59536	0.251688	0.308782
Plate 10	E09	UMPK	11.4889	11.5582	12.1758	2.96235	0.0975624	0.173015
Plate 10	E10	URKL1	11.4237	11.6692	12.0951	2.19992	0.158817	0.225402
Plate 10	E11	VRK1	11.5146	12.2752	12.2261	2.08134	0.172871	0.238316
Plate 10	E12	VRK2	11.5413	11.3694	12.2392	3.8858	0.0602994	0.142045
Plate 10	F03	VRK3	11.5191	11.0009	12.1439	1.86462	0.203241	0.266517
Plate 10	F04	WEE1	10.1421	10.0123	11.2773	-23.0688	0.00187382	0.0972368
Plate 10	F05	WIF1	11.5536	11.1466	12.155	2.42579	0.136092	0.206175
Plate 10	F06	XYLB	11.664	11.1553	12.1745	2.2675	0.151502	0.21945
Plate 10	F07	YES1	11.1554	11.1578	12.1421	4.56196	0.044843	0.130548
Plate 10	F08	YWHAH	11.3681	11.9627	12.209	2.14415	0.165225	0.231975
Plate 10	F09	YWHAQ	11.401	11.7067	12.1789	2.52424	0.127588	0.198664
Plate 10	F10	ZAK	11.7045	11.7508	12.3236	3.73043	0.064938	0.144221
Plate 10	F11	ZAP70	11.4932	12.1424	12.2218	2.17522	0.161613	0.22866
Plate 11	A03	CCNA1	11.5089	11.7157	11.7146	4.0038	0.0570916	0.140283
Plate 11	A04	CCNA2	11.4816	11.5557	11.5607	4.56163	0.0448492	0.130548
Plate 11	A05	CCNB1	11.5295	11.6428	11.5642	4.68029	0.0427457	0.127676
Plate 11	A06	CCNB2	11.4268	11.4385	11.4453	4.50439	0.0459184	0.130746
Plate 11	A07	CCNB3	11.5636	11.6251	11.4801	5.05895	0.0369228	0.118412
Plate 11	A08	CCNC	11.3197	11.4528	11.4414	2.83117	0.1054	0.179226
Plate 11	A09	CCND1	11.6132	11.8545	11.7123	4.51244	0.0457657	0.130746
Plate 11	A10	CCND2	11.4757	11.568	11.4918	4.31668	0.0496993	0.133651
Plate 11	A11	CCND3	11.5986	11.7731	11.4667	3.93082	0.0590453	0.141558
Plate 11	A12	CCNE1	11.9112	12.4089	11.9351	4.46947	0.0465892	0.131834
Plate 11	B03	CCNE2	11.5989	11.6536	11.4642	5.06576	0.036829	0.118412
Plate 11	B04	CCNF	11.4693	11.4102	11.388	5.98202	0.0268256	0.104781
Plate 11	B05	CCNG1	11.5001	11.2258	11.314	122.51	6.66e-05	0.0608922
Plate 11	B06	CCNG2	11.6911	11.6263	11.5891	9.72768	0.0104031	0.0972368
Plate 11	B07	CCNH	11.7412	11.6295	11.5709	11.6622	0.00727243	0.0972368
Plate 11	B08	CCNI	11.7862	11.6954	11.6886	12.9862	0.00587749	0.0972368
Plate 11	B09	CCNT1	11.3364	11.465	11.3128	2.67591	0.115878	0.188122
Plate 11	B10	CDC16	11.2875	11.3113	11.124	1.88108	0.200694	0.263935
Plate 11	B11	CDC2	11.4346	11.2863	11.1333	3.19887	0.0853936	0.164582
Plate 11	B12	CDC20	11.2602	11.539	11.3218	1.96292	0.188645	0.254309
Plate 11	C02	GAPDH	11.6974	11.5868	11.6558	11.7923	0.00711457	0.0972368
Plate 11	C03	CDC25A	11.8063	11.6993	11.6252	12.1258	0.00673255	0.0972368
Plate 11	C04	CDC25B	11.4402	11.5248	11.3255	3.39825	0.0767568	0.156457
Plate 11	C05	CDC25C	11.2098	11.2518	11.0995	1.31774	0.318288	0.379784
Plate 11	C06	CDC27	11.4757	11.4944	11.3829	4.58864	0.0443571	0.130361
Plate 11	C07	CDC34	11.1697	11.1491	11.1732	1.35439	0.308334	0.370812
Plate 11	C08	CDC37	11.4766	11.6908	11.488	3.49072	0.0731736	0.153045
Plate 11	C09	CDC45L	11.4839	11.445	11.3543	5.27247	0.034141	0.115887
Plate 11	C10	CDC6	11.3606	11.3468	11.2223	3.14569	0.0879325	0.167788
Plate 11	C11	CDC7	11.5099	11.4098	11.505	7.1988	0.0187554	0.0998291
Plate 11	C12	CDK10	11.8095	11.6843	11.5901	11.5157	0.00745663	0.0972368
Plate 11	D03	CDK2	11.7411	11.6882	11.5831	8.95018	0.0122545	0.0972368
Plate 11	D04	CDK3	11.5299	11.4608	11.3546	5.917	0.0273943	0.105343
Plate 11	D05	CDK4	11.4925	11.5522	11.4965	4.7607	0.0414015	0.126137
Plate 11	D06	CDK5	11.3136	11.5163	11.3776	2.49797	0.129783	0.200022
Plate 11	D07	CDK6	11.3989	11.413	11.1459	2.37041	0.141226	0.209473
Plate 11	D08	CDK7	11.6918	11.6514	11.6332	9.10083	0.0118593	0.0972368
Plate 11	D09	CDK8	11.6173	11.7111	11.7667	5.49686	0.0315383	0.113597
Plate 11	D10	CDK9	11.7659	11.6844	11.676	12.065	0.00679983	0.0972368
Plate 11	D11	CDKN1C	11.6164	11.6254	11.4736	5.88633	0.0276688	0.105343
Plate 11	D12	CDKN2C	11.7047	11.8974	11.6881	5.2045	0.0349921	0.116306
Plate 11	E03	CDKN2D	11.3343	11.2678	11.2913	3.95539	0.0583769	0.141155
Plate 11	E04	CDT1	11.3537	11.307	11.196	3.17436	0.0865506	0.165496
Plate 11	E05	CENPA	11.4838	11.2868	11.3731	13.6503	0.005324	0.0972368
Plate 11	E06	CENPB	11.6511	11.524	11.6496	10.0245	0.00980498	0.0972368
Plate 11	E07	CENPC1	11.7166	11.6528	11.6656	10.3615	0.00918628	0.0972368
Plate 11	E08	CENPE	11.0498	11.0654	11.1098	0.125096	0.911888	0.925014
Plate 11	E09	CHEK1	11.4845	11.4685	11.4181	5.42702	0.0323161	0.11405
Plate 11	E10	PLK3	11.7968	11.8409	11.8216	8.28329	0.0142634	0.0972368
Plate 11	E11	E2F1	11.6248	11.7125	11.5907	5.62995	0.0301307	0.111046
Plate 11	E12	E2F2	11.9741	12.0313	11.7693	7.67248	0.0165665	0.0972368
Plate 11	F03	E2F3	11.5263	11.4991	11.4723	6.29463	0.0243213	0.104365
Plate 11	F04	MCM2	11.6162	11.54	11.5443	9.11943	0.0118118	0.0972368
Plate 11	F05	MCM3	11.4029	11.3274	11.3411	5.26081	0.0342848	0.115887
Plate 11	F06	MCM4	10.908	10.939	10.8202	-1.98945	0.184947	0.251175
Plate 11	F07	MDM2	11.7608	11.7402	11.569	7.45772	0.0175091	0.0972368
Plate 11	F08	MNAT1	11.3719	11.4308	11.3179	3.26747	0.0822712	0.161893
Plate 11	F09	ORC1L	11.3813	11.3082	11.331	4.84858	0.0400024	0.12394
Plate 11	F10	ORC2L	11.76	11.7704	11.7061	8.51175	0.0135233	0.0972368
Plate 11	F11	ORC3L	11.5172	11.6545	11.5927	4.44256	0.0471159	0.131957
Plate 11	F12	ORC4L	11.8677	12.0513	11.8877	6.69174	0.0216104	0.10231
Plate 11	G03	ORC5L	11.6023	11.5049	11.5671	9.34419	0.0112599	0.0972368
Plate 11	G04	ORC6L	11.6099	11.6099	11.6875	6.53453	0.0226273	0.102892
Plate 11	G05	PCNA	11.6272	11.6481	11.7486	6.21134	0.0249536	0.104781
Plate 11	G06	PLK1	10.2091	10.1754	10.2545	-11.1235	0.00798536	0.0972368
Plate 11	G07	RAD1	11.6392	11.7267	11.6952	5.98288	0.0268183	0.104781
Plate 11	G08	RAD17	11.3241	11.3161	11.1246	2.13293	0.166557	0.233486
Plate 11	G09	RAD9A	11.3712	11.1482	11.0887	3.21775	0.0845178	0.163664
Plate 11	G10	RB1	11.3769	11.3853	11.2116	2.91976	0.100013	0.175118
Plate 11	G11	JARID1A	11.8576	11.8767	11.5954	6.39822	0.0235676	0.103747
Plate 11	G12	RBL1	11.9439	12.0879	11.9536	7.84876	0.0158481	0.0972368
Plate 11	H03	RBL2	11.5508	11.6303	11.5376	5.09303	0.0364569	0.118412
Plate 11	H04	RBP1	11.4258	11.4612	11.4838	4.27471	0.0506069	0.133745
Plate 11	H05	RPA3	11.5259	11.6278	11.5439	4.71406	0.0421734	0.127216
Plate 11	H06	SKP1A	11.6903	11.8804	11.7274	5.32307	0.0335271	0.115242
Plate 11	H07	SKP2	11.663	11.7333	11.5952	6.05865	0.0261776	0.104781
Plate 11	H08	TP53	11.3058	11.3704	11.3734	2.873	0.102806	0.177963
Plate 11	H09	TP73	11.7036	11.7665	11.6662	6.79475	0.0209805	0.10231
Plate 11	H10	TP73L	11.6323	11.6755	11.5953	6.37267	0.0237502	0.103747
Plate 11	H11	CCNT2	11.7499	11.7749	11.6038	7.01609	0.0197159	0.101258
Plate 11	H12	CDKN2B	11.8541	11.9826	11.803	7.01538	0.0197197	0.101258
