# Supplementary material for: Time-Resolved Human Kinome RNAi Screen Identifies a Network Regulating Mitotic-Events as Early Regulators of Cell Proliferation
Source: PLoS One. 2011 Jul 13;6(7):e22176. doi: 10.1371/journal.pone.0022176 (PMC3135613; doi:10.1371/journal.pone.0022176)
Supplement: Table S8 — Normalized cell index (CI) obtained after knockdown of five hits (depicted in figure 4(b)) obtained from the RTCA screen. HeLa cells were transfected in two biological replicates with the siRNA pools used in the screen as well as with each of the individual siRNAs contained in the pools. SiAllStars and siGenome non-targeting siRNA pool #1 were included as non-targeting controls. Raw CI values obtained for every sample at every timepoint were normalized to the CI at 8h after transfection. (XLS) [file pone.0022176.s019.xls]

## Sheet: Tabelle1
GeneSymbol
siAllStars	1	0.971007	0.941162	0.9061	0.881654	0.862503	0.844006	0.839133	0.824664	0.812252	0.813075	0.804593	0.808402	0.818955	0.830013	0.838523	0.841723	0.835635	0.830165	0.836072	0.848611	0.851536	0.849187	0.851911	0.864358	0.874048	0.882195	0.893044	0.908066	0.925316	0.956059	0.986864	1.00749	1.03457	1.04833	1.07197	1.09209	1.09681	1.1156	1.12731	1.13856	1.16033	1.18059	1.20287	1.22243	1.23516	1.25418	1.28521	1.30381
siAllStars	1	0.970754	0.958013	0.938225	0.928044	0.920186	0.905324	0.89636	0.883767	0.874465	0.877292	0.883266	0.88502	0.892749	0.901952	0.906606	0.910054	0.905191	0.901735	0.905612	0.900698	0.908739	0.917733	0.917194	0.928681	0.922163	0.930938	0.95591	0.982027	0.99779	1.02082	1.04287	1.04999	1.04965	1.07104	1.09729	1.12356	1.14422	1.14252	1.15544	1.17523	1.18624	1.20134	1.22485	1.25047	1.2696	1.28071	1.30524	1.32398
siGenome non-targeting control pool #1	1	0.947326	0.902132	0.886076	0.865231	0.836313	0.807774	0.784379	0.765604	0.757264	0.760419	0.760495	0.769334	0.770762	0.778221	0.799322	0.796913	0.791985	0.793525	0.797674	0.793957	0.80428	0.817156	0.822564	0.836981	0.824974	0.840064	0.869213	0.892035	0.940302	0.991326	1.0297	1.05381	1.08057	1.10492	1.14223	1.1849	1.22118	1.25563	1.29271	1.31715	1.32482	1.35593	1.39259	1.42141	1.44554	1.48647	1.51016	1.54965
siGenome non-targeting control pool #1	1	0.963568	0.93578	0.904112	0.877767	0.856534	0.834533	0.809044	0.799449	0.797279	0.793419	0.801702	0.807272	0.805855	0.808145	0.818021	0.815126	0.816523	0.825704	0.834464	0.827422	0.825852	0.827909	0.826712	0.828784	0.837874	0.859588	0.883565	0.902701	0.932167	0.962756	0.9895	1.01049	1.02774	1.05418	1.07872	1.09703	1.11086	1.12609	1.13526	1.14614	1.16651	1.1872	1.20814	1.2359	1.26698	1.27942	1.31356	1.33915
AURKA_1	1	0.947299	0.893263	0.863823	0.827955	0.788519	0.75712	0.728108	0.69766	0.666637	0.639643	0.623071	0.596447	0.567537	0.549577	0.542979	0.520373	0.506462	0.493601	0.472139	0.465504	0.466899	0.461451	0.444722	0.440485	0.440843	0.439302	0.431492	0.419971	0.423665	0.425129	0.419358	0.412255	0.415092	0.404425	0.394613	0.392891	0.397877	0.400853	0.408152	0.411302	0.406675	0.417074	0.425215	0.417508	0.399969	0.411573	0.413227	0.409748
AURKA_1	1	0.957455	0.915959	0.870399	0.832477	0.797724	0.759547	0.72398	0.694106	0.662904	0.627491	0.604434	0.588811	0.56469	0.544319	0.535447	0.514984	0.507827	0.502466	0.485921	0.481773	0.480598	0.479006	0.474939	0.462636	0.460134	0.456913	0.451742	0.449127	0.454338	0.463984	0.468991	0.465124	0.46528	0.465919	0.4643	0.469007	0.480884	0.47584	0.475366	0.479147	0.479396	0.477989	0.480938	0.481686	0.478383	0.488265	0.491632	0.492126
AURKA_2	1	0.970932	0.933385	0.882647	0.839353	0.803774	0.768645	0.730555	0.702835	0.676835	0.64215	0.60721	0.578066	0.559054	0.540606	0.516206	0.49995	0.487709	0.473666	0.455581	0.438962	0.425012	0.413537	0.404616	0.399619	0.399782	0.399214	0.396441	0.392335	0.390588	0.394279	0.398541	0.397543	0.393491	0.397088	0.397035	0.394739	0.3962	0.401311	0.39876	0.395064	0.397438	0.397563	0.396163	0.395706	0.396785	0.397162	0.402979	0.414979
AURKA_2	1	0.959182	0.927666	0.887777	0.845145	0.809642	0.781112	0.739356	0.708474	0.675736	0.629893	0.600843	0.568835	0.532467	0.504734	0.49057	0.470217	0.45841	0.449084	0.433354	0.41955	0.404398	0.396693	0.398871	0.387524	0.384476	0.38349	0.382204	0.379984	0.372029	0.367812	0.366897	0.365497	0.36271	0.361765	0.361047	0.356491	0.349099	0.35057	0.344668	0.340421	0.345787	0.340924	0.339413	0.344156	0.347049	0.333955	0.332738	0.337378
AURKA_3	1	0.959201	0.933076	0.893029	0.860772	0.826891	0.780798	0.746067	0.717186	0.690278	0.661071	0.622125	0.596343	0.578364	0.553065	0.518854	0.508466	0.499539	0.491388	0.488331	0.480458	0.476759	0.475736	0.473803	0.472473	0.464735	0.459413	0.457096	0.452566	0.438035	0.425696	0.418962	0.41618	0.412407	0.408475	0.407304	0.40879	0.410249	0.407904	0.413697	0.421007	0.424246	0.434699	0.433209	0.425951	0.424716	0.428712	0.436711	0.436006
AURKA_3	1	0.960075	0.929066	0.89871	0.858956	0.821642	0.794745	0.758672	0.723394	0.691636	0.663413	0.640956	0.615172	0.595543	0.577045	0.555765	0.543451	0.524907	0.509512	0.507711	0.504998	0.501631	0.498683	0.497115	0.50038	0.503986	0.502803	0.50211	0.5046	0.498798	0.493029	0.492723	0.495769	0.489187	0.485847	0.482668	0.481671	0.484908	0.487247	0.495629	0.503466	0.503765	0.503902	0.505093	0.504323	0.501705	0.507422	0.517505	0.522773
AURKA_4	1	0.931962	0.881718	0.84134	0.809044	0.773759	0.729101	0.69107	0.650961	0.62259	0.61137	0.582294	0.56976	0.56614	0.560531	0.551	0.548478	0.540579	0.525839	0.509979	0.501881	0.492787	0.488097	0.492314	0.492948	0.494032	0.487876	0.47558	0.463516	0.459548	0.455735	0.452585	0.452661	0.45338	0.451766	0.446032	0.441479	0.4404	0.434004	0.436213	0.44733	0.46073	0.468372	0.475473	0.479816	0.478652	0.479928	0.490102	0.492331
AURKA_4	1	0.964258	0.933021	0.874857	0.847871	0.834154	0.802436	0.767329	0.727269	0.695037	0.674605	0.635379	0.613194	0.607496	0.597335	0.574274	0.56736	0.557528	0.551129	0.556537	0.552066	0.532923	0.514968	0.511562	0.510209	0.496238	0.47939	0.466162	0.460238	0.460806	0.457198	0.451599	0.453949	0.469418	0.456614	0.45031	0.452172	0.452534	0.454816	0.457337	0.458326	0.457525	0.458127	0.461625	0.463588	0.462855	0.467921	0.46342	0.45489
AURKA_pool	1	0.921537	0.86573	0.813442	0.757884	0.694785	0.629692	0.574175	0.528568	0.488477	0.451397	0.421111	0.392753	0.362657	0.333434	0.304864	0.280898	0.258378	0.233819	0.210462	0.189821	0.1727	0.155025	0.141831	0.132286	0.125297	0.119643	0.113188	0.108652	0.105152	0.103683	0.102832	0.103188	0.103302	0.102465	0.103456	0.102878	0.103532	0.106821	0.110065	0.114025	0.11717	0.118995	0.122983	0.12318	0.124576	0.13016	0.133706	0.137237
AURKA_pool	1	0.937911	0.89177	0.848804	0.79826	0.741317	0.687451	0.637835	0.595876	0.562092	0.534544	0.506946	0.477465	0.449307	0.417435	0.386587	0.35726	0.327658	0.297227	0.270317	0.249303	0.229787	0.209853	0.191332	0.175242	0.163846	0.157762	0.152484	0.151223	0.149716	0.148121	0.14837	0.150097	0.152812	0.155463	0.156351	0.159417	0.161958	0.160275	0.158372	0.158143	0.160981	0.166761	0.171563	0.178205	0.181812	0.18386	0.1873	0.19178
CDC20_1	1	0.959456	0.925595	0.906401	0.886415	0.864108	0.845037	0.834615	0.817626	0.798884	0.788412	0.785644	0.778263	0.77192	0.767341	0.76403	0.764287	0.761127	0.755721	0.753697	0.759739	0.758654	0.757029	0.763634	0.770517	0.778506	0.790704	0.806131	0.821992	0.834928	0.849161	0.862867	0.871888	0.878263	0.899714	0.920088	0.932639	0.939844	0.954862	0.973712	0.988003	0.996708	1.01683	1.03682	1.05993	1.08869	1.10813	1.13153	1.15597
CDC20_1	1	0.959783	0.912602	0.879415	0.857812	0.843207	0.830881	0.810431	0.776696	0.746739	0.733356	0.717091	0.698798	0.693211	0.695942	0.695968	0.684475	0.673865	0.668621	0.664877	0.652683	0.656437	0.663003	0.659421	0.669051	0.677021	0.684628	0.691109	0.693174	0.691036	0.694045	0.700311	0.706856	0.715671	0.720381	0.738172	0.758692	0.769575	0.781375	0.790656	0.799752	0.810808	0.817989	0.828319	0.843738	0.86274	0.88007	0.892913	0.90454
CDC20_2	1	0.961643	0.924516	0.904374	0.873799	0.839768	0.813601	0.782011	0.750536	0.717679	0.68332	0.659498	0.635125	0.607612	0.582083	0.559267	0.5285	0.506142	0.487689	0.46498	0.443556	0.424048	0.409559	0.399804	0.383339	0.370347	0.363744	0.357753	0.350226	0.35231	0.355538	0.352061	0.342322	0.340912	0.333432	0.333318	0.336765	0.336167	0.33526	0.332827	0.329988	0.327903	0.326397	0.332448	0.33752	0.334755	0.335034	0.331322	0.331776
CDC20_2	1	0.943746	0.88726	0.852807	0.82813	0.800985	0.764132	0.723196	0.691477	0.656309	0.606854	0.563928	0.534315	0.507506	0.48362	0.463695	0.442298	0.425231	0.405892	0.378418	0.354163	0.337014	0.321425	0.302784	0.285784	0.272835	0.263437	0.253542	0.241678	0.237276	0.240586	0.242324	0.236731	0.233046	0.226901	0.223721	0.21915	0.209254	0.203113	0.200471	0.196462	0.189098	0.187606	0.194495	0.197337	0.193017	0.205113	0.197547	0.193235
CDC20_3	1	0.959897	0.926464	0.910296	0.884483	0.855108	0.835425	0.820524	0.802622	0.787501	0.780646	0.772425	0.758715	0.760331	0.764577	0.756918	0.753413	0.757971	0.757091	0.742921	0.734479	0.728483	0.727967	0.734089	0.732821	0.73189	0.735502	0.735598	0.72915	0.734909	0.74753	0.763076	0.778319	0.786323	0.791943	0.801586	0.81442	0.825935	0.829997	0.838829	0.858077	0.884693	0.900529	0.91011	0.922104	0.941975	0.967649	0.995802	1.00651
CDC20_3	1	0.965586	0.9296	0.897629	0.874379	0.855051	0.833546	0.810341	0.794014	0.783564	0.773516	0.756647	0.740009	0.731317	0.731617	0.736298	0.733852	0.738997	0.744704	0.74211	0.740066	0.731767	0.717177	0.706627	0.72021	0.723937	0.719209	0.718608	0.72825	0.737845	0.753723	0.767432	0.771562	0.780449	0.7945	0.80146	0.809416	0.823484	0.826003	0.833548	0.839566	0.843225	0.876395	0.897016	0.903645	0.914113	0.941003	0.954898	0.971307
CDC20_4	1	0.974081	0.954515	0.923938	0.887044	0.851111	0.81808	0.779937	0.745501	0.710039	0.669052	0.635397	0.610307	0.585075	0.561403	0.543743	0.53216	0.518441	0.502054	0.484996	0.467882	0.448864	0.434968	0.430655	0.424159	0.416423	0.414218	0.412858	0.408023	0.405805	0.403067	0.401432	0.403125	0.404707	0.404165	0.403216	0.396725	0.385129	0.385957	0.38045	0.375002	0.379172	0.381833	0.384825	0.389801	0.39308	0.384507	0.38222	0.389262
CDC20_4	1	0.973309	0.939868	0.925461	0.88614	0.83292	0.79326	0.769373	0.729013	0.683623	0.65237	0.629863	0.603242	0.567626	0.53809	0.52191	0.494122	0.477059	0.462785	0.439621	0.423471	0.414472	0.401662	0.381819	0.374677	0.364917	0.35816	0.353638	0.347527	0.341116	0.339162	0.33617	0.32978	0.329667	0.318057	0.315076	0.316202	0.310448	0.302499	0.302575	0.301132	0.29215	0.293341	0.290524	0.286429	0.287693	0.288753	0.286607	0.28437
CDC20_pool	1	0.965727	0.928675	0.913798	0.877244	0.831906	0.799267	0.762183	0.724707	0.68357	0.637596	0.600911	0.562846	0.531171	0.507304	0.487203	0.462922	0.438081	0.415329	0.395325	0.377183	0.364162	0.352556	0.339288	0.329751	0.323059	0.321391	0.318121	0.310068	0.310079	0.307207	0.30123	0.297917	0.301284	0.299259	0.300479	0.302363	0.300058	0.298074	0.299415	0.301652	0.301319	0.298416	0.301076	0.306085	0.307447	0.304899	0.306312	0.310301
CDC20_pool	1	0.953965	0.917739	0.905648	0.887703	0.859885	0.829369	0.80114	0.759067	0.705608	0.65261	0.613941	0.573649	0.531394	0.495985	0.469619	0.436161	0.409287	0.384868	0.359097	0.347717	0.336358	0.319685	0.299897	0.286812	0.280483	0.275374	0.270178	0.263852	0.254625	0.250631	0.251626	0.254404	0.254805	0.250186	0.252687	0.257632	0.25661	0.250856	0.250381	0.256578	0.263578	0.257802	0.25594	0.259221	0.263257	0.266189	0.266401	0.269318
CHEK1_1	1	0.959958	0.930563	0.901795	0.881308	0.869061	0.857741	0.836267	0.825588	0.823832	0.822197	0.820099	0.821819	0.818425	0.814572	0.813243	0.80092	0.78766	0.771988	0.749811	0.727233	0.71048	0.69043	0.663106	0.646492	0.624068	0.610967	0.59863	0.577817	0.564723	0.550384	0.531155	0.509078	0.490783	0.472147	0.450441	0.427748	0.405716	0.384654	0.375479	0.37348	0.371671	0.371933	0.371893	0.369874	0.366554	0.36799	0.374779	0.381544
CHEK1_1	1	0.960009	0.931135	0.920171	0.902593	0.881363	0.865379	0.850532	0.836421	0.8285	0.829961	0.832842	0.834527	0.834862	0.835184	0.834128	0.824362	0.816071	0.806685	0.790952	0.771217	0.748973	0.725287	0.702936	0.687333	0.672791	0.659665	0.647428	0.635077	0.622133	0.606029	0.591413	0.581103	0.567386	0.555538	0.542825	0.529544	0.516143	0.501197	0.494912	0.49582	0.498202	0.497765	0.498769	0.503827	0.512989	0.520469	0.522742	0.525214
CHEK1_2	1	0.972836	0.946945	0.922447	0.911351	0.90742	0.899479	0.884011	0.872142	0.865082	0.866423	0.886821	0.892378	0.89278	0.893558	0.895855	0.900566	0.899213	0.890961	0.879285	0.871216	0.864315	0.854704	0.83909	0.817881	0.799657	0.783002	0.763206	0.741477	0.732097	0.718331	0.696006	0.669436	0.647152	0.618782	0.584994	0.550515	0.520559	0.499756	0.482743	0.465177	0.447205	0.438246	0.433064	0.425738	0.416035	0.415301	0.413327	0.403328
CHEK1_2	1	0.976363	0.964705	0.949288	0.938608	0.930384	0.918505	0.90489	0.900205	0.901642	0.904896	0.910858	0.91033	0.914881	0.919312	0.916065	0.911657	0.910277	0.910881	0.910112	0.90205	0.890367	0.881054	0.874241	0.856887	0.842273	0.827286	0.813981	0.801533	0.776185	0.755481	0.739556	0.722682	0.705327	0.691141	0.676264	0.661179	0.642558	0.610098	0.594944	0.588255	0.575145	0.566744	0.562312	0.557502	0.550849	0.547677	0.543578	0.537038
CHEK1_3	1	0.957951	0.929432	0.909363	0.895865	0.879127	0.854322	0.839449	0.831068	0.824376	0.819501	0.823597	0.825729	0.824511	0.819651	0.813394	0.812856	0.803386	0.795509	0.800287	0.802333	0.798134	0.78922	0.780013	0.78006	0.779775	0.777151	0.776424	0.780806	0.785457	0.783324	0.780753	0.785399	0.791601	0.783155	0.770214	0.761075	0.755586	0.740939	0.734935	0.736049	0.736766	0.736624	0.738292	0.740813	0.74357	0.746708	0.743313	0.755435
CHEK1_3	1	0.962737	0.931865	0.911311	0.910708	0.912604	0.898362	0.875195	0.855365	0.843201	0.838537	0.835145	0.837529	0.843843	0.842111	0.829604	0.832202	0.829707	0.819563	0.807905	0.802755	0.811001	0.816126	0.807247	0.808055	0.810627	0.817642	0.822166	0.820754	0.828047	0.825751	0.817924	0.815894	0.816972	0.801347	0.79921	0.803112	0.798707	0.795928	0.795933	0.794693	0.791621	0.797173	0.809378	0.821995	0.830314	0.834107	0.831142	0.831066
CHEK1_4	1	0.97602	0.951631	0.933653	0.915222	0.901308	0.894586	0.880541	0.869987	0.864434	0.860335	0.854888	0.855164	0.866049	0.871496	0.861643	0.86046	0.860209	0.860106	0.861062	0.855636	0.848255	0.845985	0.851267	0.85537	0.861831	0.856073	0.846662	0.845058	0.844478	0.84066	0.838893	0.840088	0.831106	0.828277	0.821589	0.810996	0.80243	0.79885	0.786221	0.770897	0.762517	0.757924	0.753146	0.7462	0.739083	0.739768	0.733985	0.727994
CHEK1_4	1	0.975101	0.963365	0.937568	0.922366	0.916008	0.907211	0.892563	0.873948	0.864358	0.870427	0.871062	0.86923	0.869308	0.868783	0.868158	0.875863	0.874887	0.872119	0.8742	0.866413	0.868317	0.875044	0.878938	0.889116	0.892231	0.896881	0.900011	0.895973	0.890324	0.890628	0.890847	0.886764	0.888291	0.885309	0.878516	0.872015	0.867049	0.859634	0.858198	0.856821	0.849196	0.844423	0.845375	0.847396	0.848019	0.850965	0.84112	0.827972
CHEK1_pool	1	0.965999	0.944165	0.928813	0.905344	0.886393	0.879941	0.858806	0.83787	0.826967	0.827623	0.82994	0.830063	0.831447	0.832361	0.83272	0.838218	0.834622	0.831597	0.835334	0.821527	0.807981	0.800029	0.795423	0.788235	0.770019	0.743049	0.728137	0.733937	0.720625	0.697	0.679366	0.675187	0.671608	0.668791	0.661401	0.648373	0.635193	0.636898	0.641538	0.647338	0.653964	0.653475	0.655369	0.66364	0.672062	0.661976	0.662548	0.670948
CHEK1_pool	1	0.96696	0.940182	0.914404	0.896267	0.889074	0.889068	0.880046	0.869508	0.862827	0.864852	0.875737	0.868311	0.871868	0.878445	0.873728	0.868074	0.854235	0.842564	0.840675	0.82646	0.79895	0.775274	0.764342	0.746023	0.73656	0.724041	0.715231	0.713264	0.692194	0.673337	0.65963	0.645455	0.630188	0.621912	0.608	0.58729	0.565344	0.551244	0.53985	0.52983	0.522048	0.51632	0.508754	0.501984	0.497404	0.490909	0.495261	0.497516
PLK1_1	1	0.985598	0.972844	0.954828	0.932266	0.920323	0.906646	0.888256	0.867286	0.841238	0.808788	0.778168	0.753901	0.72662	0.705955	0.690165	0.671578	0.643701	0.619696	0.601451	0.586322	0.573804	0.562583	0.547931	0.531984	0.517423	0.505172	0.496286	0.491362	0.488362	0.48368	0.47649	0.473054	0.471812	0.469029	0.464921	0.465427	0.463556	0.458367	0.452427	0.448721	0.448992	0.449302	0.451517	0.456668	0.462951	0.467722	0.469705	0.474172
PLK1_1	1	0.975289	0.953427	0.937229	0.926525	0.909472	0.882034	0.857241	0.833206	0.808531	0.783764	0.760918	0.73891	0.712796	0.68878	0.664851	0.638598	0.616219	0.597473	0.578195	0.560173	0.540787	0.518396	0.498597	0.480275	0.469021	0.45894	0.450468	0.44528	0.441029	0.439327	0.436777	0.429805	0.420663	0.41269	0.408198	0.409251	0.411526	0.410065	0.407067	0.406597	0.411561	0.418539	0.420739	0.420918	0.419069	0.416661	0.422825	0.433167
PLK1_2	1	0.975606	0.962266	0.958988	0.962628	0.967501	0.964127	0.954103	0.942423	0.928381	0.910626	0.892253	0.875444	0.848538	0.81753	0.78718	0.758935	0.730409	0.704262	0.680579	0.66152	0.643875	0.622916	0.597773	0.578401	0.5663	0.554489	0.542765	0.533368	0.527673	0.521534	0.513877	0.503249	0.491644	0.481406	0.472275	0.463591	0.456759	0.459587	0.464394	0.463115	0.462662	0.464138	0.459969	0.456166	0.456519	0.461792	0.468003	0.473099
PLK1_2	1	0.997495	0.987711	0.982638	0.970058	0.954574	0.958106	0.957831	0.935204	0.907886	0.893823	0.880676	0.854998	0.811656	0.791778	0.777372	0.743731	0.712292	0.6969	0.682219	0.662155	0.648177	0.645416	0.632045	0.623447	0.62542	0.617206	0.600587	0.583728	0.5714	0.568072	0.564877	0.557754	0.550584	0.549643	0.55978	0.569257	0.570511	0.56333	0.557814	0.563614	0.575609	0.578912	0.580459	0.586234	0.590453	0.592936	0.608069	0.60551
PLK1_3	1	1.00204	1.00042	1.0022	1.01258	1.01451	1.01303	1.01434	1.01261	1.00683	0.997288	0.982833	0.963168	0.934764	0.920533	0.913725	0.901354	0.885301	0.870737	0.857961	0.844335	0.833235	0.82743	0.821051	0.812442	0.809712	0.804761	0.79619	0.786698	0.780852	0.775375	0.766879	0.764287	0.765728	0.766193	0.765176	0.768043	0.770245	0.767725	0.7664	0.769243	0.763476	0.755184	0.757093	0.765161	0.771377	0.773497	0.781891	0.780944
PLK1_3	1	0.993525	0.994311	0.999343	1.00552	1.00921	1.00575	0.997816	0.990522	0.983269	0.974892	0.967084	0.957157	0.939909	0.91962	0.898404	0.87803	0.863243	0.855356	0.851077	0.849782	0.849228	0.845739	0.834997	0.821313	0.811165	0.807685	0.807862	0.807298	0.803476	0.79997	0.797489	0.795526	0.796626	0.802572	0.809581	0.814889	0.81602	0.815048	0.814881	0.817777	0.822874	0.826171	0.828429	0.832706	0.837554	0.84134	0.845439	0.848196
PLK1_4	1	0.979108	0.964642	0.954242	0.944663	0.934466	0.922136	0.905084	0.884025	0.86076	0.836852	0.812872	0.788564	0.761406	0.733987	0.706781	0.679399	0.652506	0.628521	0.60745	0.589425	0.572919	0.556145	0.538711	0.521731	0.505679	0.491352	0.477678	0.463461	0.449858	0.440172	0.434775	0.433374	0.434195	0.435616	0.437771	0.439429	0.439865	0.43971	0.440097	0.441925	0.444903	0.448503	0.452407	0.454085	0.45362	0.452352	0.452876	0.456627
PLK1_4	1	0.975909	0.956706	0.941907	0.930666	0.919816	0.906543	0.892004	0.877351	0.859633	0.836414	0.81101	0.786308	0.763296	0.741542	0.719651	0.696792	0.674024	0.649843	0.626441	0.607239	0.591525	0.577547	0.56452	0.554341	0.547354	0.538247	0.526129	0.512383	0.50028	0.490534	0.484689	0.481172	0.477138	0.471183	0.466418	0.461936	0.458364	0.455718	0.45383	0.452776	0.453616	0.457373	0.460724	0.460068	0.455171	0.448087	0.44475	0.445849
PLK1_Pool	1	0.984333	0.975684	0.970884	0.966357	0.959796	0.951264	0.940567	0.927096	0.909562	0.887307	0.862396	0.83604	0.809411	0.782013	0.754321	0.727336	0.701894	0.675735	0.646618	0.61989	0.599525	0.58564	0.569219	0.550018	0.533664	0.523561	0.515282	0.504204	0.493063	0.487093	0.484509	0.479999	0.47411	0.469561	0.469323	0.471139	0.474592	0.47772	0.478987	0.477756	0.476856	0.48088	0.485069	0.487241	0.487982	0.488847	0.491881	0.494402
PLK1_Pool	1	0.992459	0.985683	0.976974	0.965997	0.955886	0.946118	0.934742	0.919974	0.901502	0.880423	0.860552	0.841499	0.820776	0.791151	0.756588	0.72388	0.697231	0.67678	0.659123	0.644425	0.629071	0.609968	0.590607	0.572572	0.55477	0.53777	0.522084	0.508242	0.497627	0.490301	0.480459	0.468277	0.456295	0.446694	0.440044	0.436862	0.435879	0.435276	0.435089	0.435235	0.434063	0.4326	0.43157	0.431202	0.432753	0.437535	0.445009	0.451221
WEE1_1	1	0.994257	0.98772	0.979882	0.972127	0.967055	0.964275	0.960655	0.955711	0.951604	0.949565	0.945927	0.938659	0.928725	0.923641	0.920207	0.913963	0.907437	0.900533	0.892457	0.884184	0.877086	0.872761	0.872991	0.876547	0.88056	0.88211	0.881465	0.880053	0.879839	0.880797	0.884202	0.89036	0.897199	0.902013	0.902852	0.901365	0.897662	0.894591	0.892737	0.891996	0.892907	0.895983	0.901458	0.909347	0.917051	0.92208	0.925835	0.932116
WEE1_1	1	1.00244	1.00535	1.00841	1.01599	1.01812	1.00792	1.00004	0.99097	0.976467	0.957216	0.94589	0.943632	0.931264	0.921731	0.91729	0.915089	0.912364	0.906029	0.908409	0.920367	0.928434	0.920578	0.903873	0.894359	0.890465	0.887282	0.883014	0.877325	0.874187	0.878155	0.87915	0.882224	0.885091	0.884738	0.885745	0.888	0.897934	0.904716	0.906416	0.904419	0.903027	0.915342	0.924673	0.925886	0.922091	0.919032	0.924897	0.930343
WEE1_2	1	0.984782	0.965221	0.942549	0.918537	0.892928	0.868559	0.846123	0.826974	0.81114	0.798221	0.786692	0.771416	0.753114	0.738033	0.726707	0.71694	0.705635	0.698574	0.696755	0.693338	0.684554	0.670429	0.660268	0.660219	0.666143	0.668859	0.665845	0.659209	0.657561	0.658255	0.660289	0.652434	0.641669	0.636689	0.632987	0.631572	0.62989	0.624819	0.618726	0.614757	0.614115	0.617505	0.619355	0.618078	0.617044	0.617524	0.613426	0.61257
WEE1_2	1	0.977849	0.96648	0.952868	0.925436	0.898042	0.875265	0.851794	0.826161	0.803054	0.787425	0.779502	0.772147	0.753705	0.741694	0.733254	0.720545	0.708987	0.708689	0.703578	0.694924	0.686287	0.681773	0.686724	0.68868	0.684296	0.684933	0.686379	0.684255	0.687553	0.692149	0.701186	0.698675	0.69338	0.696191	0.698899	0.70322	0.700923	0.698683	0.699216	0.70092	0.700386	0.707493	0.710741	0.712384	0.712048	0.710552	0.715873	0.719589
WEE1_3	1	1.0008	1.00356	1.00313	0.996947	0.990489	0.987847	0.985532	0.982535	0.981207	0.982379	0.980874	0.977934	0.973842	0.971896	0.970318	0.967692	0.969013	0.973729	0.976774	0.97879	0.982597	0.989306	0.993593	0.995048	1.00259	1.01307	1.02438	1.03602	1.04866	1.06055	1.06503	1.06546	1.06637	1.07085	1.07821	1.08548	1.087	1.08599	1.08783	1.09516	1.10221	1.10972	1.12193	1.13756	1.14914	1.15188	1.15463	1.16132
WEE1_3	1	1.00568	1.01603	1.02337	1.02213	1.01697	1.01467	1.01178	1.00753	1.00327	0.998405	0.988813	0.984346	0.98494	0.990214	0.996777	1.00103	1.00307	1.00428	1.00393	1.00452	1.00821	1.01626	1.02757	1.0387	1.04234	1.04257	1.04141	1.0404	1.04478	1.05759	1.0727	1.08418	1.09121	1.0958	1.10362	1.11094	1.11386	1.11917	1.12309	1.12166	1.12428	1.13823	1.15439	1.16139	1.161	1.1583	1.15974	1.17372
WEE1_4	1	0.994403	0.986285	0.975922	0.962066	0.944847	0.935773	0.930375	0.922407	0.918454	0.922765	0.921759	0.914106	0.905128	0.899517	0.896111	0.893417	0.891842	0.885794	0.880217	0.877464	0.87674	0.875201	0.867235	0.858518	0.850961	0.845867	0.840788	0.835048	0.836467	0.842409	0.845346	0.849544	0.851435	0.845504	0.833112	0.826451	0.830411	0.832835	0.833009	0.834584	0.839229	0.84027	0.840551	0.840477	0.839818	0.83836	0.835663	0.832895
WEE1_4	1	0.991441	0.982937	0.969214	0.945273	0.91845	0.895435	0.875412	0.860372	0.848808	0.838316	0.82809	0.816702	0.801344	0.792458	0.788242	0.784291	0.780931	0.775998	0.774996	0.773557	0.77119	0.768729	0.765316	0.761293	0.754251	0.742737	0.73005	0.721517	0.722532	0.72527	0.72047	0.710628	0.701489	0.696717	0.693422	0.692223	0.687544	0.679694	0.675619	0.679347	0.680858	0.677589	0.674795	0.673797	0.672574	0.669388	0.666061	0.66548
WEE1_pool	1	0.98505	0.965124	0.940238	0.913097	0.889707	0.870261	0.850755	0.829227	0.80668	0.785976	0.772155	0.759565	0.742162	0.72836	0.71606	0.702427	0.693827	0.68834	0.683401	0.674557	0.665099	0.659587	0.658229	0.658086	0.655118	0.649652	0.642585	0.634982	0.628006	0.619334	0.610301	0.602646	0.59743	0.59476	0.591085	0.583565	0.577278	0.569391	0.563066	0.562359	0.56516	0.567421	0.569115	0.568556	0.566856	0.565839	0.565841	0.56491
WEE1_pool	1	0.97233	0.944733	0.919442	0.893371	0.860447	0.825392	0.796058	0.773166	0.756624	0.745265	0.734846	0.724952	0.707162	0.692556	0.680535	0.667486	0.654953	0.642633	0.636776	0.633367	0.630029	0.625021	0.615781	0.606907	0.603719	0.604742	0.609097	0.614754	0.615619	0.615171	0.615402	0.613089	0.607747	0.600606	0.593321	0.583414	0.580136	0.58131	0.580964	0.573809	0.560827	0.555025	0.557379	0.561486	0.564011	0.564151	0.566386	0.572855
[truncated: 9 more columns]
