# Supplementary material for: Time-Resolved Human Kinome RNAi Screen Identifies a Network Regulating Mitotic-Events as Early Regulators of Cell Proliferation
Source: PLoS One. 2011 Jul 13;6(7):e22176. doi: 10.1371/journal.pone.0022176 (PMC3135613; doi:10.1371/journal.pone.0022176)
Supplement: Table S9 — Cell index growth rate (CIGR) obtained after knockdown of five hits (depicted in figure 4(b)) obtained from the RTCA screen. HeLa cells were transfected in two biological replicates with the siRNA pools used in the screen as well as with each of the individual siRNAs contained in the pools. SiAllStars and siGenome non-targeting siRNA pool #1 were included as non-targeting controls. Raw CI values obtained for every sample at every timepoint were transformed to CIGR values as described in Materials and Methods. (XLS) [file pone.0022176.s020.xls]

## Sheet: Tabelle1
GeneSymbol
siAllStars	-0.0318057	-0.0303726	-0.0282409	-0.0249003	-0.0208979	-0.0169107	-0.0133805	-0.0105931	-0.00760473	-0.0042698	-0.000682176	0.00305494	0.00589971	0.00680523	0.00567328	0.00338902	0.00158517	0.00115612	0.00226252	0.00332165	0.00357048	0.00384751	0.00500863	0.00679625	0.00854393	0.0105258	0.0132163	0.0167342	0.0206349	0.0239682	0.0254429	0.0249359	0.0232187	0.0210017	0.0187629	0.0164247	0.0144868	0.0138474	0.0141802	0.0154635	0.0172319	0.018729	0.0193627	0.0193924	0.0195382	0.0203907	0.0213977	0.0218995	0.0227072
siAllStars	-0.0241774	-0.0196561	-0.0160787	-0.0134261	-0.0118683	-0.0110416	-0.00996065	-0.00805395	-0.0048486	-0.00104115	0.00237777	0.00470771	0.005937	0.00579486	0.00431685	0.00217157	0.000356887	-0.000469291	-3.09144e-05	0.00106361	0.00256341	0.0036325	0.00429096	0.00544602	0.00792931	0.0117994	0.0163698	0.0192625	0.0198793	0.0189029	0.0167948	0.0147252	0.0148269	0.0165905	0.0184843	0.0184342	0.0163753	0.0139844	0.0133139	0.0140507	0.0154954	0.0173737	0.019281	0.0201357	0.0197403	0.0189241	0.0183247	0.0175481	0.0169825
siGenome non-targeting control pool #1	-0.0479948	-0.0390377	-0.0314546	-0.0269917	-0.0249206	-0.0230681	-0.0198763	-0.0149679	-0.00891113	-0.00296894	0.0017232	0.00501205	0.00686732	0.0075899	0.00675443	0.00427106	0.00220303	0.00135092	0.00182656	0.00310011	0.00486998	0.00604987	0.00643075	0.0070774	0.00982607	0.0153092	0.0231363	0.0307787	0.0367156	0.0388498	0.0371101	0.0338955	0.0319917	0.0321022	0.0339124	0.0354364	0.0353031	0.0334792	0.0304175	0.0270324	0.0255456	0.0261102	0.0279047	0.0293449	0.0307346	0.0323776	0.0338371	0.0353807	0.0360217
siGenome non-targeting control pool #1	-0.0346706	-0.0318865	-0.0293625	-0.0267922	-0.0240577	-0.0209483	-0.0168236	-0.0114465	-0.00600457	-0.00132497	0.00196759	0.00350674	0.00385706	0.00395674	0.00391209	0.00358902	0.00352211	0.00321326	0.00201593	0.000286866	-0.000552618	-3.00027e-05	0.00195365	0.00566574	0.0108378	0.0163069	0.0208785	0.0241662	0.026325	0.0269513	0.0260906	0.0245248	0.0232467	0.0220631	0.0204549	0.0181277	0.0157265	0.0140144	0.0135049	0.0146567	0.0170756	0.0199385	0.0224979	0.0244192	0.0252247	0.0251465	0.024983	0.024091	0.0229517
AURKA_1	-0.0522081	-0.0463087	-0.0408376	-0.0370088	-0.0344678	-0.0324192	-0.0307796	-0.0294302	-0.0279152	-0.0262052	-0.0245299	-0.0232599	-0.0216005	-0.0192722	-0.0172525	-0.016174	-0.0151833	-0.0138969	-0.0120717	-0.00953796	-0.00749891	-0.00671095	-0.00633403	-0.00538499	-0.00453724	-0.00417165	-0.00422359	-0.00382404	-0.00296624	-0.00275726	-0.00337305	-0.00413985	-0.00484933	-0.00503915	-0.00413112	-0.00185517	0.000796297	0.00279276	0.00378982	0.00378076	0.00344165	0.00262071	0.000969428	-0.00118836	-0.00218973	-0.0017476	-0.00176831	-0.00248996	-0.0030676
AURKA_1	-0.0433741	-0.0423877	-0.0411658	-0.0395057	-0.0378117	-0.0362875	-0.0346568	-0.0328614	-0.0309413	-0.0285198	-0.0253924	-0.0223979	-0.0199996	-0.0176433	-0.0152752	-0.0131883	-0.0111137	-0.00927102	-0.00777801	-0.00604958	-0.00474423	-0.00442285	-0.00488304	-0.00529155	-0.00489149	-0.00376421	-0.00210752	0.000102613	0.00226996	0.00335672	0.00294101	0.00181247	0.00113359	0.00113204	0.00172912	0.00252831	0.00267877	0.0019142	0.00125535	0.000903662	0.000625239	0.000539506	0.000780627	0.00121586	0.0019709	0.00297183	0.0035551	0.00394909	0.00449279
AURKA_2	-0.0344747	-0.0383421	-0.0408754	-0.0410077	-0.0393173	-0.0369952	-0.0346487	-0.0325727	-0.0314387	-0.030691	-0.0294131	-0.0269702	-0.023954	-0.0213289	-0.0192366	-0.0173642	-0.016135	-0.0155831	-0.0154025	-0.0147299	-0.0132129	-0.0109394	-0.00821311	-0.00548161	-0.00336772	-0.00206615	-0.00148038	-0.000945889	-0.00013207	0.000667267	0.000893305	0.000543287	0.000288745	0.000222238	0.000249826	0.000342314	0.000524469	0.000422167	-0.000105972	-0.000507947	-0.000615021	-0.000548282	-0.00035058	0.00032247	0.00159171	0.00339033	0.00541709	0.00688199	0.00709162
AURKA_2	-0.0383408	-0.0378249	-0.037653	-0.0372443	-0.0363409	-0.0356068	-0.0355035	-0.0355721	-0.0359418	-0.035893	-0.0347249	-0.0327666	-0.0298565	-0.0257445	-0.0212764	-0.0175936	-0.0149369	-0.0133704	-0.0127187	-0.0119411	-0.0104464	-0.0082516	-0.00618326	-0.00483342	-0.0036999	-0.00292295	-0.00278772	-0.00313671	-0.00346824	-0.00325286	-0.00268422	-0.00221978	-0.00202557	-0.00214686	-0.00259336	-0.00318814	-0.00344665	-0.00318718	-0.00273048	-0.00193345	-0.00117928	-0.000647565	-0.000387659	-0.000468724	-0.00121114	-0.00197787	-0.00170881	-0.00094646	-0.000385505
AURKA_3	-0.0359737	-0.0352306	-0.0352849	-0.0356613	-0.0361485	-0.0360883	-0.0347222	-0.0328092	-0.0314299	-0.0305482	-0.0296454	-0.0278754	-0.0258256	-0.023805	-0.020837	-0.0164069	-0.0120198	-0.00841883	-0.00590911	-0.00430616	-0.00315167	-0.00246819	-0.00245128	-0.00306546	-0.0040016	-0.0050516	-0.00617253	-0.00761175	-0.00882107	-0.00883121	-0.00760787	-0.00587439	-0.00423825	-0.0027247	-0.00125551	0.000106572	0.00131153	0.00254046	0.00385768	0.00462547	0.0044496	0.00331457	0.00152668	0.000288206	0.000320834	0.000950028	0.00107095	0.000283476	-0.000552601
AURKA_3	-0.03636	-0.0351527	-0.0346382	-0.0346715	-0.034457	-0.0339589	-0.0335212	-0.0325696	-0.0307482	-0.0283475	-0.0258227	-0.0235813	-0.0215566	-0.0198236	-0.0181829	-0.0162688	-0.0139243	-0.010976	-0.00754604	-0.00473293	-0.00272955	-0.00119968	0.000101362	0.00104487	0.00121203	0.00073157	-0.000112056	-0.00110911	-0.00211586	-0.00258096	-0.0025291	-0.00255612	-0.00273951	-0.00257864	-0.00160885	3.54013e-05	0.00196087	0.00359642	0.00448443	0.00417227	0.0029747	0.00166625	0.000946651	0.000990681	0.00192662	0.00342733	0.00445637	0.00438863	0.00366675
AURKA_4	-0.0610877	-0.0521163	-0.0447442	-0.0400945	-0.0382013	-0.0375531	-0.0361418	-0.0330603	-0.0282688	-0.022951	-0.0181083	-0.013304	-0.0093636	-0.00719801	-0.00670038	-0.00739167	-0.00900905	-0.0104987	-0.010715	-0.00928341	-0.00679677	-0.00395536	-0.00181075	-0.00138293	-0.0027372	-0.00496088	-0.00687927	-0.00731898	-0.00627871	-0.00464418	-0.00308648	-0.00205295	-0.00192761	-0.0024702	-0.0031618	-0.00316605	-0.00212545	3.35785e-05	0.00323948	0.00638802	0.00805074	0.00809231	0.00686985	0.00525083	0.00399548	0.00352084	0.00328819	0.00246691	0.00130207
AURKA_4	-0.037839	-0.0371816	-0.0357809	-0.0328348	-0.0306667	-0.0308775	-0.0321429	-0.0327134	-0.0316331	-0.0293117	-0.026133	-0.0216414	-0.017142	-0.0140937	-0.0119799	-0.00963732	-0.00737544	-0.00577469	-0.00547846	-0.00705697	-0.00921085	-0.0101869	-0.0100362	-0.0101908	-0.0109241	-0.0111475	-0.00982911	-0.00731951	-0.00463538	-0.00249683	-0.000776203	0.000491312	0.000267468	-0.000746175	-0.0013464	-0.000837487	4.90132e-05	0.000830077	0.00123913	0.00130688	0.00135191	0.00146202	0.00154873	0.00123234	0.000477658	-0.000603582	-0.00183785	-0.00229547	-0.00148162
AURKA_pool	-0.0691931	-0.0636932	-0.0601102	-0.0587801	-0.0583364	-0.0567719	-0.0530494	-0.047759	-0.042169	-0.0370788	-0.0330772	-0.030417	-0.0288555	-0.027757	-0.0266612	-0.0254697	-0.0244217	-0.0233867	-0.022107	-0.0203596	-0.0182129	-0.0157865	-0.0131113	-0.0104816	-0.00826451	-0.00654321	-0.00525107	-0.00408997	-0.00295907	-0.00189914	-0.00103856	-0.00045071	-0.000133617	7.90161e-05	0.000363961	0.000801998	0.00147861	0.00224954	0.00282442	0.00306375	0.00296985	0.00272521	0.00252259	0.00248713	0.002849	0.00347066	0.00397389	0.00424491	0.00413194
AURKA_pool	-0.0551861	-0.0523346	-0.0508977	-0.0509766	-0.0511321	-0.0497704	-0.0463785	-0.0414642	-0.0362806	-0.0320248	-0.0295843	-0.0287772	-0.0289947	-0.0296277	-0.0300507	-0.0299978	-0.0293906	-0.0280971	-0.0260649	-0.0236733	-0.0214207	-0.0193358	-0.0170586	-0.0143074	-0.0111261	-0.00793343	-0.00516178	-0.00297866	-0.00142338	-0.000267144	0.000720917	0.00153596	0.0020405	0.00218114	0.00197147	0.00152953	0.000868192	0.000270943	0.000273491	0.00107728	0.00239633	0.00369361	0.00449001	0.00470279	0.00445261	0.0041505	0.0040651	0.00406819	0.00384108
CDC20_1	-0.0378537	-0.0315373	-0.0259622	-0.0219719	-0.0193355	-0.0173506	-0.015782	-0.0145754	-0.0128817	-0.0106539	-0.00828639	-0.00655103	-0.0052601	-0.00418176	-0.00330741	-0.00273583	-0.00245098	-0.00203089	-0.00111147	1.52002e-05	0.00102913	0.00245775	0.00456657	0.00696174	0.00943516	0.0116919	0.0133673	0.0141062	0.0139992	0.0134587	0.012828	0.0125667	0.0132824	0.0143044	0.0146925	0.0141433	0.013605	0.0137409	0.0141726	0.0146582	0.0158649	0.0178196	0.0201976	0.0222679	0.0235125	0.0237502	0.023505	0.0228131	0.0215711
CDC20_1	-0.0439689	-0.0378522	-0.0312055	-0.0250777	-0.0210708	-0.0200486	-0.021387	-0.0229238	-0.0223411	-0.0198396	-0.0162516	-0.0121875	-0.00811807	-0.00539487	-0.00488169	-0.00583817	-0.00656815	-0.00652068	-0.00556307	-0.00371828	-0.000937034	0.00172817	0.00383319	0.00560242	0.006397	0.00609694	0.00489901	0.0034742	0.0027256	0.00319832	0.00459154	0.0064463	0.00856485	0.0108596	0.0130147	0.0139448	0.0133448	0.0120595	0.0107909	0.0100403	0.00999983	0.0107634	0.0123062	0.0140621	0.0150402	0.0145472	0.0126929	0.0101989	0.00800076
CDC20_2	-0.0362706	-0.0330797	-0.0305535	-0.0295902	-0.029616	-0.0299751	-0.0306083	-0.0310605	-0.0308653	-0.0298751	-0.0282589	-0.0269418	-0.0261791	-0.0256888	-0.0252941	-0.0247466	-0.0236557	-0.0223609	-0.021209	-0.019838	-0.0180566	-0.0160465	-0.014224	-0.0126343	-0.0106554	-0.00835345	-0.00601798	-0.00390618	-0.00230672	-0.00191337	-0.00265313	-0.00348361	-0.00357607	-0.00290746	-0.00175975	-0.00085061	-0.000681069	-0.000991867	-0.0013348	-0.0012888	-0.000643472	0.000363244	0.00126968	0.00135139	0.000750601	0.000258318	0.000250346	0.000806377	0.00129748
CDC20_2	-0.0554871	-0.0470943	-0.0392625	-0.0338697	-0.0320289	-0.032987	-0.0349921	-0.0369566	-0.038755	-0.0392702	-0.0373685	-0.033394	-0.0288996	-0.0249691	-0.0221558	-0.0206654	-0.0203873	-0.0208822	-0.021479	-0.0211434	-0.0199233	-0.0184954	-0.0170992	-0.0154572	-0.0134941	-0.0113865	-0.00926056	-0.0068891	-0.00427605	-0.0022554	-0.00165773	-0.00228807	-0.00330903	-0.00431784	-0.00514048	-0.00585859	-0.00625382	-0.00596822	-0.00518463	-0.00415783	-0.00265509	-0.000823642	0.000886013	0.00165177	0.00171654	0.00151303	0.000975254	0.0011546	0.00184542
CDC20_3	-0.0367523	-0.0315982	-0.0273247	-0.0246603	-0.02266	-0.0203858	-0.0179976	-0.0156868	-0.013175	-0.0106249	-0.00825381	-0.00587964	-0.00344531	-0.00194846	-0.00163881	-0.00180847	-0.00265892	-0.00413091	-0.00566992	-0.00576565	-0.00437269	-0.00228124	-0.000578871	0.000134036	0.000370403	0.000547179	0.00106995	0.00265764	0.00565286	0.0088997	0.0110436	0.0115128	0.0108041	0.00989559	0.00957596	0.00964656	0.0099243	0.0108047	0.0127966	0.01523	0.0165182	0.0166455	0.0163303	0.0169729	0.018487	0.0197713	0.0199843	0.0196151	0.0205237
CDC20_3	-0.0362288	-0.0330445	-0.029541	-0.0259692	-0.0229796	-0.0207365	-0.0187392	-0.0166429	-0.014914	-0.0136686	-0.0125967	-0.010499	-0.00703876	-0.00310355	4.37253e-05	0.00180692	0.00225268	0.00125976	-0.00111187	-0.00383606	-0.00592384	-0.00625255	-0.00434366	-0.00140264	0.000579642	0.00211204	0.00421945	0.00696878	0.00943343	0.0109299	0.0111062	0.0105161	0.0100951	0.00972589	0.00913624	0.00853307	0.0079437	0.00746087	0.0079407	0.00967409	0.0126984	0.0154728	0.0164784	0.0162402	0.016424	0.0170772	0.0172983	0.017388	0.017395
CDC20_4	-0.0232986	-0.0263036	-0.0296699	-0.032712	-0.0347879	-0.0360101	-0.0367232	-0.0368957	-0.036525	-0.0351548	-0.0324002	-0.0287512	-0.0250035	-0.0214241	-0.0182597	-0.0161038	-0.0153912	-0.0156253	-0.0160582	-0.0159268	-0.0147344	-0.0123865	-0.00958546	-0.00723659	-0.0053889	-0.00401299	-0.00311793	-0.00260369	-0.0020651	-0.0013915	-0.000640087	-0.000130337	-0.000355302	-0.00134693	-0.00291553	-0.00445556	-0.0051273	-0.00459858	-0.00344122	-0.00169641	0.000264434	0.00180188	0.00239455	0.0021037	0.00116953	0.000402629	0.000707994	0.00151253	0.0015452
CDC20_4	-0.0258891	-0.0285381	-0.0315767	-0.0354946	-0.0383715	-0.0388091	-0.0379832	-0.0372368	-0.0356414	-0.0332528	-0.0307562	-0.0292301	-0.0280782	-0.0262566	-0.0239601	-0.0219006	-0.0199552	-0.0183258	-0.017115	-0.015705	-0.014355	-0.0134237	-0.0124016	-0.0107645	-0.00900159	-0.00739995	-0.00612056	-0.00523853	-0.00456842	-0.00407486	-0.00396874	-0.00415447	-0.00445781	-0.00455711	-0.00424345	-0.00392499	-0.00396017	-0.00391678	-0.00361011	-0.00342802	-0.00314933	-0.00271236	-0.00216854	-0.00159398	-0.00101448	-0.000792737	-0.000951057	-0.00117051	-0.0013031
CDC20_pool	-0.03211	-0.0314218	-0.0314802	-0.0332716	-0.0354706	-0.0370094	-0.038363	-0.0396477	-0.0405026	-0.0402324	-0.0383233	-0.0351883	-0.0313107	-0.0275854	-0.0249321	-0.023494	-0.022481	-0.0212877	-0.0195409	-0.0173754	-0.0150495	-0.0128823	-0.010846	-0.00872366	-0.00666807	-0.00506355	-0.00419212	-0.00375497	-0.00334108	-0.00305915	-0.00264382	-0.00179861	-0.000887538	-0.000195376	0.000113824	8.33719e-05	-0.000138852	-0.000157853	7.21736e-05	0.000267592	0.000365959	0.00059782	0.0010903	0.00139519	0.00133327	0.00137018	0.00196392	0.00292183	0.0038435
CDC20_pool	-0.0392531	-0.0314141	-0.0254016	-0.023282	-0.0249614	-0.0290688	-0.0345367	-0.0403921	-0.0446255	-0.0461906	-0.0449118	-0.0424059	-0.0393253	-0.0358495	-0.0325271	-0.0297061	-0.0268771	-0.0238861	-0.0207514	-0.0177771	-0.0158395	-0.014808	-0.0136505	-0.0117008	-0.00946173	-0.00756972	-0.00643004	-0.00566579	-0.00468293	-0.00312602	-0.0014313	-0.000259385	0.000202141	0.000373669	0.000608989	0.000555469	0.00013768	1.51332e-05	0.000605545	0.00130968	0.00122092	0.000796879	0.000773948	0.00134496	0.00199653	0.00250283	0.00306055	0.00390299	0.00475919
CHEK1_1	-0.0378476	-0.0318395	-0.026262	-0.0212533	-0.0172257	-0.0143691	-0.0119204	-0.00880971	-0.00551796	-0.0028074	-0.00124248	-0.000828467	-0.00162317	-0.00337978	-0.00605305	-0.00955559	-0.0131693	-0.0164406	-0.0190016	-0.0204986	-0.0211387	-0.0214149	-0.0211438	-0.0199948	-0.0183711	-0.0168169	-0.0158342	-0.015622	-0.0158081	-0.0166061	-0.0179105	-0.0191951	-0.0202026	-0.0209871	-0.02151	-0.0211572	-0.0193459	-0.0158557	-0.011168	-0.00662891	-0.00331266	-0.00130818	-0.000365297	0.000192328	0.00104255	0.00234609	0.00343733	0.00346387	0.00218713
CHEK1_1	-0.0347785	-0.0278603	-0.0222384	-0.0189203	-0.017088	-0.0154219	-0.013237	-0.0101691	-0.00626428	-0.00244656	0.000259169	0.0013857	0.00108263	-0.000377338	-0.00280166	-0.00584534	-0.00902404	-0.0123353	-0.0157718	-0.0187714	-0.020699	-0.0211345	-0.0200468	-0.0179694	-0.015835	-0.0141502	-0.0132082	-0.0129594	-0.0131546	-0.0133996	-0.0133501	-0.0131389	-0.0130865	-0.0131775	-0.0132669	-0.0130422	-0.0120473	-0.00989658	-0.00663388	-0.00315491	-0.000385811	0.00171185	0.00341926	0.00487172	0.00569135	0.00557257	0.00485159	0.00420687	0.00392514
CHEK1_2	-0.0282806	-0.0239208	-0.019371	-0.0149633	-0.0117778	-0.010164	-0.00896603	-0.00661706	-0.00264087	0.00185734	0.00527571	0.00606448	0.00513658	0.0037394	0.00222038	0.000264384	-0.00239016	-0.0051743	-0.00740194	-0.00894334	-0.0104608	-0.0125044	-0.0149013	-0.0168994	-0.0179121	-0.0181084	-0.0177906	-0.0171403	-0.0167822	-0.0178626	-0.0203576	-0.0233667	-0.0263389	-0.0288809	-0.0304642	-0.030177	-0.0278618	-0.0242694	-0.0205206	-0.0171229	-0.0138284	-0.0107651	-0.00825461	-0.00664945	-0.00569323	-0.00527609	-0.00577781	-0.00685647	-0.00740686
CHEK1_2	-0.0199153	-0.0166823	-0.0141445	-0.0122407	-0.0108499	-0.00954624	-0.00751272	-0.0044464	-0.00117162	0.00148277	0.00290589	0.00317533	0.00273768	0.00163944	0.000182019	-0.000949123	-0.00165021	-0.00248325	-0.00400892	-0.00613148	-0.00819333	-0.00985716	-0.0114022	-0.0129761	-0.0141344	-0.0150038	-0.0159153	-0.0171429	-0.0183447	-0.0185999	-0.0180099	-0.0172112	-0.0165624	-0.0163703	-0.0168878	-0.0180207	-0.0191334	-0.0190173	-0.0168024	-0.0136932	-0.0108487	-0.0084789	-0.00664542	-0.00555143	-0.00497329	-0.00454688	-0.00409321	-0.00327989	-0.00182324
CHEK1_3	-0.037015	-0.0298638	-0.0238713	-0.0198277	-0.0176045	-0.0158689	-0.0132529	-0.0098553	-0.00632766	-0.00318945	-0.000990596	-0.000386084	-0.00117435	-0.00254705	-0.00369448	-0.00428331	-0.00424671	-0.00357894	-0.00260962	-0.00262372	-0.00361564	-0.0045567	-0.00449946	-0.00340883	-0.00207262	-0.000720165	0.000588809	0.00162757	0.0019618	0.00165512	0.00116184	0.000285822	-0.00188349	-0.00483596	-0.0075465	-0.00892081	-0.00902068	-0.00801733	-0.00578876	-0.00314568	-0.00105833	0.000369583	0.00129146	0.00198351	0.00275371	0.00401176	0.00615434	0.00905565	0.0109926
CHEK1_3	-0.0351315	-0.0262361	-0.0180399	-0.0120881	-0.0100558	-0.0113934	-0.0132841	-0.0132862	-0.0109004	-0.00721326	-0.00354753	-0.000942479	-0.000157135	-0.00115034	-0.00273083	-0.00393315	-0.00517077	-0.00591048	-0.00536606	-0.00339904	-0.00116629	1.90942e-05	0.000491309	0.00140704	0.00259851	0.00342163	0.00335123	0.00248491	0.0010965	-0.000871338	-0.00269306	-0.00382935	-0.00464857	-0.00481927	-0.00402841	-0.00301033	-0.00244752	-0.00191375	-0.00105513	0.000307087	0.00252039	0.0051246	0.00727941	0.00781186	0.00664409	0.00473494	0.00346729	0.00388204	0.00574594
CHEK1_4	-0.0248337	-0.0222114	-0.0194706	-0.0167832	-0.0142347	-0.0121022	-0.0104623	-0.00865701	-0.00648037	-0.00407575	-0.00160787	0.000700896	0.0019773	0.00148302	5.33491e-05	-0.000879227	-0.00134607	-0.00170772	-0.00220661	-0.0025826	-0.00213546	-0.000705483	0.000847187	0.00137865	0.000401032	-0.0013053	-0.00266616	-0.00294514	-0.00271594	-0.002521	-0.0025577	-0.00311488	-0.00415222	-0.00542303	-0.00669278	-0.00782911	-0.00862393	-0.00931117	-0.00999644	-0.00996725	-0.00892768	-0.00749107	-0.0063367	-0.00555493	-0.00493533	-0.004516	-0.00453311	-0.00452422	-0.00406236
CHEK1_4	-0.0220419	-0.0195147	-0.0173641	-0.0150541	-0.0130985	-0.0121027	-0.0114622	-0.00989857	-0.00681374	-0.00343992	-0.00114385	1.28681e-05	0.000606875	0.000968258	0.00120837	0.00110387	0.000363215	-0.000459752	-0.000719227	-0.000173788	0.00149412	0.00350674	0.00497619	0.00550527	0.00486831	0.00335971	0.00140833	-0.000470091	-0.00154413	-0.00175142	-0.00175012	-0.00195329	-0.00252894	-0.00347312	-0.00460461	-0.0053156	-0.0054463	-0.00509582	-0.00442643	-0.00383441	-0.00315453	-0.00218599	-0.0010012	-0.000490189	-0.00115651	-0.00295072	-0.00520033	-0.00639991	-0.00578223
CHEK1_pool	-0.0293906	-0.0249056	-0.0214083	-0.0191496	-0.0174571	-0.0161698	-0.0151506	-0.0129998	-0.00917796	-0.00484913	-0.00137836	0.000720417	0.00175148	0.00205631	0.00184765	0.00108007	-0.000345314	-0.0022252	-0.00440608	-0.00688611	-0.00860872	-0.00950158	-0.0105012	-0.0122566	-0.014137	-0.0148948	-0.0138086	-0.0125821	-0.0127737	-0.0130526	-0.011862	-0.00959696	-0.00785885	-0.0071511	-0.00732891	-0.00709426	-0.00529525	-0.00205202	0.00116053	0.00329515	0.00407087	0.00402447	0.0037653	0.00337513	0.00260782	0.00216228	0.0033774	0.00574389	0.00787724
CHEK1_pool	-0.0330547	-0.0275103	-0.021933	-0.0163263	-0.011355	-0.00796229	-0.00617603	-0.00469249	-0.00250971	-0.000128374	0.00155228	0.00190763	0.00159494	0.000223468	-0.0024015	-0.00546767	-0.00819258	-0.0105224	-0.0127955	-0.0157035	-0.0180761	-0.0184449	-0.017008	-0.0149387	-0.012835	-0.0112337	-0.0106573	-0.0113972	-0.0131793	-0.0144555	-0.0147447	-0.0145477	-0.014344	-0.014612	-0.0156162	-0.0166326	-0.0165576	-0.0150908	-0.0129214	-0.0107342	-0.00891924	-0.00756852	-0.00660353	-0.00556638	-0.00414754	-0.00228677	-0.0002103	0.00134454	0.00227877
PLK1_1	-0.0144018	-0.0127544	-0.018016	-0.0225613	-0.0119434	-0.0136766	-0.0183902	-0.0209699	-0.0260488	-0.0324494	-0.0306202	-0.0242671	-0.0272814	-0.0206648	-0.0157894	-0.0185872	-0.027877	-0.0240049	-0.0182455	-0.0151289	-0.0125183	-0.0112207	-0.0146519	-0.0159466	-0.0145617	-0.0122507	-0.00888615	-0.00492388	-0.00300024	-0.00468144	-0.00718969	-0.00343616	-0.00124222	-0.0027827	-0.0041086	0.000506322	-0.00187113	-0.00518881	-0.00594007	-0.0037059	0.000270815	0.000310414	0.00221435	0.00515157	0.00628234	0.00477098	0.0019834	0.00446695	0.00431944
PLK1_1	-0.0247112	-0.0218623	-0.0161975	-0.0107042	-0.0170529	-0.0274378	-0.024793	-0.0240351	-0.0246755	-0.0247666	-0.0228456	-0.0220082	-0.0261138	-0.0240161	-0.023929	-0.0262531	-0.0223794	-0.0187456	-0.0192785	-0.0180221	-0.0193853	-0.022391	-0.0197995	-0.0183215	-0.0112543	-0.0100809	-0.00847245	-0.00518724	-0.00425109	-0.00170219	-0.00255001	-0.00697243	-0.00914158	-0.00797272	-0.0044923	0.00105315	0.00227488	-0.00146103	-0.00299814	-0.000470062	0.0049641	0.00697831	0.00219973	0.000178623	-0.00184886	-0.00240769	0.00616357	0.0103422	0.00716378
PLK1_2	-0.0243944	-0.0133396	-0.00327792	0.00364025	0.00487283	-0.00337422	-0.0100238	-0.0116798	-0.0140425	-0.0177554	-0.0183725	-0.0168091	-0.0269062	-0.0310077	-0.0303503	-0.0282453	-0.0285256	-0.0261472	-0.0236829	-0.0190591	-0.0176445	-0.0209594	-0.0251425	-0.0193724	-0.0121007	-0.0118111	-0.0117239	-0.00939698	-0.00569565	-0.00613858	-0.0076575	-0.0106274	-0.0116055	-0.0102382	-0.00913018	-0.0086846	-0.00683151	0.0028282	0.00480616	-0.00127882	-0.000452961	0.00147604	-0.00416874	-0.00380324	0.000352888	0.00527367	0.00621014	0.00509674	0.00670441
PLK1_2	-0.00250497	-0.00978369	-0.00507349	-0.0125799	-0.0154838	0.00353182	-0.000274648	-0.0226277	-0.0273173	-0.0140631	-0.013147	-0.0256786	-0.0433418	-0.0198775	-0.0144063	-0.0336411	-0.0314392	-0.0153918	-0.0146809	-0.0200637	-0.0139783	-0.00276057	-0.0133714	-0.00859824	0.00197359	-0.00821464	-0.0166185	-0.0168589	-0.0123284	-0.00332765	-0.003195	-0.00712353	-0.00716924	-0.000941784	0.0101373	0.00947662	0.00125414	-0.00718076	-0.00551612	0.00579974	0.011995	0.00330305	0.00154749	0.00577458	0.0042195	0.00248254	0.0151332	-0.00255913	-0.000179649
PLK1_3	0.00203529	-0.00161966	0.00178799	0.010378	0.00192946	-0.00147885	0.00130739	-0.00172652	-0.00578646	-0.00953816	-0.0144551	-0.0196648	-0.0284043	-0.0142312	-0.00680756	-0.0123711	-0.016053	-0.0145646	-0.0127763	-0.0136258	-0.0110999	-0.00580518	-0.00637875	-0.00860878	-0.00273061	-0.00495107	-0.00857069	-0.0094916	-0.00584651	-0.00547632	-0.00849666	-0.0025916	0.00144037	0.00046547	-0.00101685	0.002867	0.00220141	-0.00251968	-0.00132446	0.00284277	-0.00576752	-0.00829208	0.00190979	0.00806794	0.00621523	0.00212	0.00839409	-0.000946397	-0.0054746
PLK1_3	-0.00647472	0.000786162	0.00503112	0.00617359	0.00369469	-0.00346399	-0.00793112	-0.00729398	-0.00725229	-0.00837773	-0.00780757	-0.00992743	-0.0172481	-0.0202889	-0.0212162	-0.0203739	-0.0147867	-0.00788709	-0.00427869	-0.00129478	-0.000554008	-0.00348916	-0.0107421	-0.0136843	-0.0101474	-0.0034805	0.000176763	-0.000563191	-0.00382248	-0.00350563	-0.00248159	-0.00196291	0.00109999	0.00594605	0.00700941	0.00530821	0.00113029	-0.000971792	-0.00016729	0.00289603	0.00509729	0.00329658	0.00225871	0.00427649	0.00484855	0.00378561	0.0040994	0.0027564	0.00331996
PLK1_4	-0.0208925	-0.0144659	-0.0103992	-0.00957935	-0.0101969	-0.0123306	-0.0170517	-0.0210593	-0.0232646	-0.0239083	-0.0239793	-0.0243082	-0.0271579	-0.0274197	-0.0272059	-0.0273821	-0.0268927	-0.0239851	-0.0210708	-0.018025	-0.0165063	-0.0167737	-0.017434	-0.0169798	-0.0160525	-0.0143266	-0.0136741	-0.0142167	-0.0136029	-0.00968626	-0.00539767	-0.00140042	0.000820593	0.00142143	0.00215446	0.00165796	0.000436061	-0.000154259	0.000386358	0.00182866	0.00297804	0.00359995	0.00390322	0.00167807	-0.000464943	-0.0012678	0.000524116	0.00375073	0.00674432
PLK1_4	-0.0240908	-0.0192036	-0.014799	-0.0112408	-0.01085	-0.013273	-0.0145388	-0.0146532	-0.0177179	-0.0232188	-0.0254044	-0.0247021	-0.0230112	-0.0217541	-0.0218917	-0.0228582	-0.0227682	-0.0241814	-0.0234021	-0.0192016	-0.0157142	-0.0139781	-0.0130271	-0.0101792	-0.00698628	-0.00910749	-0.0121177	-0.0137466	-0.0121028	-0.00974548	-0.00584573	-0.00351637	-0.0040342	-0.00595538	-0.00476459	-0.00448241	-0.00357175	-0.00264619	-0.0018873	-0.00105418	0.000840222	0.00375638	0.00335107	-0.000655354	-0.00489773	-0.00708392	-0.00333697	0.00109946	0.00700603
PLK1_Pool	-0.0156668	-0.0086493	-0.00480018	-0.00452658	-0.00656112	-0.00853246	-0.010697	-0.0134703	-0.017534	-0.0222556	-0.0249104	-0.0263567	-0.0266283	-0.027398	-0.0276924	-0.0269854	-0.0254413	-0.026159	-0.0291169	-0.0267286	-0.0203649	-0.0138847	-0.0164216	-0.0192009	-0.0163535	-0.0101031	-0.00827864	-0.0110783	-0.0111411	-0.00596963	-0.0025844	-0.00451025	-0.00588881	-0.00454877	-0.000237754	0.00181568	0.00345265	0.00312793	0.00126713	-0.00123025	-0.000899932	0.00402385	0.00418883	0.00217221	0.000741	0.000865042	0.00303341	0.00252106	0.00465451
PLK1_Pool	-0.00754071	-0.00677613	-0.00870885	-0.0109776	-0.0101106	-0.00976811	-0.0113756	-0.0147684	-0.0184722	-0.0210792	-0.0198709	-0.0190531	-0.0207228	-0.0296247	-0.0345636	-0.032708	-0.0266487	-0.0204512	-0.0176565	-0.0146977	-0.015354	-0.0191033	-0.0193609	-0.0180354	-0.0178015	-0.017	-0.015686	-0.0138428	-0.010615	-0.00732523	-0.00984207	-0.0121819	-0.0119823	-0.00960138	-0.00664964	-0.00318189	-0.000983392	-0.000602769	-0.000187449	0.000146483	-0.00117251	-0.00146213	-0.00103031	-0.000368005	0.00155056	0.00478187	0.00747486	0.00621144	0.00289683
WEE1_1	-0.00574335	-0.00653632	-0.00783837	-0.00775479	-0.00507182	-0.00278039	-0.00361979	-0.00494453	-0.00410632	-0.00203945	-0.00363755	-0.00726799	-0.00993383	-0.00508449	-0.0034344	-0.00624376	-0.00652634	-0.00690307	-0.00807637	-0.00827275	-0.00709789	-0.00432559	0.000230263	0.00355632	0.00401248	0.00154988	-0.000644286	-0.00141277	-0.000213486	0.000957477	0.00340479	0.00615809	0.00683902	0.00481405	0.000839636	-0.00148777	-0.00370269	-0.0030704	-0.00185461	-0.000740344	0.000910437	0.0030762	0.00547451	0.00788959	0.00770382	0.00502872	0.00375474	0.00628128	0.00863352
WEE1_1	0.00244322	0.00291137	0.00305551	0.00758444	0.00212584	-0.010201	-0.00788399	-0.00906552	-0.0145033	-0.0192502	-0.0113263	-0.00225856	-0.0123681	-0.0095321	-0.00444148	-0.00220073	-0.00272489	-0.00633529	0.0023798	0.0119584	0.00806704	-0.00785579	-0.0167049	-0.00951419	-0.00389431	-0.00318305	-0.00426755	-0.00568932	-0.00313783	0.0039678	0.000995427	0.00307324	0.00286743	-0.000353598	0.00100726	0.00225528	0.00993374	0.00678216	0.00170049	-0.00199796	-0.00139158	0.0123154	0.00933036	0.00121318	-0.0037945	-0.00305929	0.00586456	0.00544646	-0.00162629
WEE1_2	-0.0152185	-0.0195604	-0.022672	-0.0240119	-0.0256089	-0.0243697	-0.0224361	-0.0191488	-0.0158336	-0.0129186	-0.0115296	-0.0152754	-0.0183029	-0.0150808	-0.0113262	-0.00976636	-0.0113056	-0.00706068	-0.00181852	-0.0034171	-0.00878457	-0.0141248	-0.0101605	-4.8887e-05	0.00592378	0.00271592	-0.00301453	-0.00663523	-0.00164857	0.000694368	0.00203374	-0.00785466	-0.0107652	-0.00498029	-0.00370201	-0.00141458	-0.00168247	-0.0050708	-0.0060925	-0.0039693	-0.000641709	0.0033898	0.0018497	-0.00127718	-0.00103382	0.000480421	-0.00409805	-0.000856744	0.00521636
WEE1_2	-0.0221513	-0.0113685	-0.0136122	-0.0274319	-0.0273942	-0.022777	-0.023471	-0.0256328	-0.0231068	-0.0156289	-0.00792332	-0.00735548	-0.0184413	-0.0120116	-0.00844005	-0.0127085	-0.0115578	-0.000298625	-0.00511124	-0.00865337	-0.00863671	-0.00451413	0.00495099	0.00195526	-0.00438314	0.000637031	0.00144551	-0.00212383	0.00329758	0.00459603	0.00903757	-0.00251097	-0.00529544	0.0028111	0.00270773	0.00432161	-0.00229741	-0.00224028	0.000533378	0.0017035	-0.000533431	0.00710697	0.00324832	0.00164223	-0.000335788	-0.00149554	0.0053211	0.00371524	0.00601299
WEE1_3	0.000798368	0.00275677	-0.000425367	-0.00618252	-0.00645788	-0.00264214	-0.00231546	-0.00299674	-0.00132814	0.00117201	-0.00150538	-0.00293935	-0.00409256	-0.00194521	-0.00157836	-0.00262634	0.00132165	0.00471547	0.0030456	0.00201598	0.00380681	0.00670859	0.00428723	0.00145449	0.00753873	0.0104828	0.0113107	0.011644	0.012635	0.0118919	0.00448015	0.00042955	0.00090784	0.00448058	0.00736143	0.00727451	0.00151474	-0.00101266	0.00184133	0.00733263	0.007048	0.0075117	0.0122092	0.0156289	0.0115806	0.00274381	0.00275172	0.00668328	0.00988046
WEE1_3	0.00568448	0.01035	0.00733495	-0.00124375	-0.00515855	-0.00229779	-0.00288477	-0.00425106	-0.00426107	-0.00486753	-0.00959172	-0.00446725	0.000594099	0.00527375	0.00656328	0.00425348	0.00204021	0.00120822	-0.000345448	0.000585785	0.00369442	0.00804162	0.0113142	0.0111318	0.00364292	0.00022766	-0.00116574	-0.00100184	0.00438028	0.0128028	0.0151133	0.0114775	0.00703506	0.00458563	0.0078228	0.00732199	0.00291323	0.00531729	0.00391226	-0.00142958	0.00262483	0.0139498	0.0161553	0.00700264	-0.000393725	-0.00269609	0.00144518	0.013975	0.0202455
WEE1_4	-0.00559676	-0.0081183	-0.0103626	-0.0138559	-0.0172196	-0.00907401	-0.00539803	-0.0079676	-0.00395342	0.00431147	-0.00100583	-0.00765368	-0.00897818	-0.00561065	-0.00340613	-0.002694	-0.0015745	-0.0060487	-0.00557699	-0.00275224	-0.000723947	-0.00153945	-0.0079655	-0.00871786	-0.00755673	-0.0050941	-0.00507866	-0.0057406	0.00141986	0.00594156	0.00293736	0.00419784	0.00189097	-0.0059311	-0.0123918	-0.00666084	0.00395955	0.00242444	0.000174126	0.00157426	0.00464553	0.0010411	0.000280465	-7.33965e-05	-0.00065947	-0.00145788	-0.00269668	-0.00276883	-0.00349494
WEE1_4	-0.00855854	-0.00850405	-0.013723	-0.0239417	-0.0268227	-0.0230149	-0.0200232	-0.01504	-0.0115634	-0.0104929	-0.0102254	-0.011388	-0.0153585	-0.00888609	-0.00421581	-0.00395119	-0.00335956	-0.0049327	-0.0010026	-0.00143883	-0.00236641	-0.00246182	-0.00341259	-0.00402309	-0.00704221	-0.0115138	-0.0126866	-0.00853322	0.00101537	0.00273765	-0.00480035	-0.00984199	-0.00913866	-0.00477216	-0.00329527	-0.00119911	-0.00467818	-0.00785071	-0.00407478	0.00372821	0.00151082	-0.00326866	-0.00279458	-0.000998167	-0.00122247	-0.00318584	-0.00332768	-0.00058045	0.000948986
WEE1_pool	-0.0149501	-0.0199254	-0.0248869	-0.0271405	-0.0233902	-0.0194463	-0.0195053	-0.0215283	-0.022547	-0.0207035	-0.0138214	-0.01259	-0.0174025	-0.0138022	-0.0123002	-0.013633	-0.00859949	-0.00548775	-0.004939	-0.00884407	-0.00945786	-0.00551141	-0.00135875	-0.000142216	-0.00296808	-0.00546595	-0.00706765	-0.0076025	-0.0069758	-0.00867198	-0.00903306	-0.00765529	-0.00521631	-0.00266965	-0.00367516	-0.00752012	-0.00628703	-0.00788689	-0.00632516	-0.000707253	0.00280107	0.00226139	0.001694	-0.000558845	-0.0016999	-0.00101721	1.66452e-06	-0.000930962	-0.00279352
WEE1_pool	-0.0276699	-0.0275971	-0.0252912	-0.0260708	-0.0329238	-0.035055	-0.029334	-0.0228923	-0.0165423	-0.0113582	-0.0104194	-0.00989349	-0.0177909	-0.0146058	-0.012021	-0.0130493	-0.0125321	-0.01232	-0.00585727	-0.00340947	-0.00333785	-0.00500814	-0.00923974	-0.00887376	-0.00318831	0.00102287	0.00435507	0.00565722	0.000865451	-0.000448055	0.000230988	-0.00231311	-0.00534223	-0.00714112	-0.00728488	-0.00990741	-0.00327747	0.00117345	-0.0003459	-0.0071552	-0.0129814	-0.00580172	0.00235367	0.00410676	0.00252519	0.000140083	0.00223459	0.00646945	0.00666103
[truncated: 9 more columns]
