# Supplementary material for: Time-Resolved Human Kinome RNAi Screen Identifies a Network Regulating Mitotic-Events as Early Regulators of Cell Proliferation
Source: PLoS One. 2011 Jul 13;6(7):e22176. doi: 10.1371/journal.pone.0022176 (PMC3135613; doi:10.1371/journal.pone.0022176)
Supplement: Table S10 — Gene Symbols, order numbers (Dharmacon), and sequences of individual siRNA reagents employed in deconvolution experiments. The same siRNAs were contained in aequimolar concentrations also in the siRNA-pools employed in the original RTCA as well as the CTB screens. (XLS) [file pone.0022176.s021.xls]

## Sheet: Tabelle1
GeneSymbol	Source	Catalog Number	Sequence
WEE1	Dharmacon	005050-01	GCAGAACAAUUACGAAUAG
WEE1	Dharmacon	005050-02	UAGAACAUCUCGACUUAUU
WEE1	Dharmacon	005050-03	GAUCAUAUGCUUAUACAGA
WEE1	Dharmacon	005050-22	GGGAAUUUGAUGUGCGACA
CHEK1	Dharmacon	003255-06	GCAACAGUAUUUCGGUAUA
CHEK1	Dharmacon	003255-07	GGACUUCUCUCCAGUAAAC
CHEK1	Dharmacon	003255-08	AAAGAUAGAUGGUACAACA
CHEK1	Dharmacon	003255-26	AGAUAUGAAGCGUGCCGUA
PLK1	Dharmacon	003290-05	CAACCAAAGUCGAAUAUGA
PLK1	Dharmacon	003290-06	CAAGAAGAAUGAAUACAGU
PLK1	Dharmacon	003290-07	GAAGAUGUCCAUGGAAAUA
PLK1	Dharmacon	003290-08	CAACACGCCUCAUCCUCUA
AURKA	Dharmacon	003545-02	GAACUUACUUCUUGGAUCA
AURKA	Dharmacon	003545-05	CAAAUGCCCUGUCUUACUG
AURKA	Dharmacon	003545-18	UUCUUAGACUGUAUGGUUA
AURKA	Dharmacon	003545-35	CCCUCAAUCUAGAACGCUA
CDC20	Dharmacon	003225-10	GCACAGUUCGCGUUCGAGA
CDC20	Dharmacon	003225-12	GGGCCGAACUCCUGGCAAA
CDC20	Dharmacon	003225-13	GCAGAAACGGCUUCGAAAU
CDC20	Dharmacon	003225-27	CGGAAGACCUGCCGUUACA
