# Supplementary material for: Time-Resolved Human Kinome RNAi Screen Identifies a Network Regulating Mitotic-Events as Early Regulators of Cell Proliferation
Source: PLoS One. 2011 Jul 13;6(7):e22176. doi: 10.1371/journal.pone.0022176 (PMC3135613; doi:10.1371/journal.pone.0022176)
Supplement: Table S11 — Gene symbols, Roche UPL probe numbers and primer sequences employed in qRT-PCR verification of knockdown after transfections with siRNAs targeting the respective genes. (XLS) [file pone.0022176.s022.xls]

## Sheet: Tabelle1
GeneSymbol	ROCHE UPL Probe number	Forward primer sequence	Reverse primer sequence
WEE1	2	ggcgatagtcgttttcttgc	cgcaaaaatatctgcttttggt
PLK1	30	cacagtgtcaatgcctccaa	ttgctgacccagaagatgg
CHEK1	7	aagactgggacttggtgcaa	cagttactctattcacagcaagttga
AURKA	61	cgccctgtaggatactgctt	caaatatccccgcactctg
CDC20	57	cattcgcatctggaatgtgt	gagaccagaggatggagcac
